# Supplementary material for: Seismic collapse assessment of bridge piers constructed with steel fibers reinforced concrete
Source: PLoS One. 2018 Jul 10;13(7):e0200072. doi: 10.1371/journal.pone.0200072 (PMC6039000; doi:10.1371/journal.pone.0200072)
Supplement: S1 File — (TXT) [file pone.0200072.s001.txt]

1.54	-1.90807
1.32	-5.3891
1.08	-8.44074
0.79885	-11.25022
0.52023	-13.95433
0.26151	-16.54331
-0.05692	-19.0546
-0.33554	-21.19694
-0.61416	-23.38374
-0.95249	-25.5704
-1.17	-27.67578
-1.51	-29.62906
-1.77	-31.68178
-2.13	-33.4544
-2.45	-35.59449
-2.72	-37.31291
-3.08	-38.96572
-3.34	-40.69009
-3.68	-42.52393
-3.96	-44.42411
-4.24	-46.04723
-4.51	-47.57637
-4.81	-49.35618
-5.15	-50.6564
-5.45	-52.02758
-5.75	-53.2836
-6.07	-54.29131
-6.43	-55.65194
-6.88	-56.1638
-7.52	-55.71816
-8.65	-51.77856
-9.09	-53.51546
-9.45	-55.64962
-9.75	-57.28254
-10.11	-58.64325
-10.39	-59.96685
-10.7	-61.14847
-11	-62.44914
-11.34	-63.70294
-11.58	-64.40617
-11.76	-63.82873
-11.64	-59.27526
-11.42	-56.00811
-11.1	-52.68601
-10.8	-49.77181
-10.55	-46.8454
-10.27	-44.25835
-9.95	-41.66038
-9.65	-38.97171
-9.41	-36.48273
-9.11	-34.06837
-8.81	-31.53388
-8.53	-29.04578
-8.26	-26.62173
-8	-24.40152
-7.66	-22.02887
-7.42	-19.42972
-7.12	-17.0579
-6.82	-15.07458
-6.54	-12.56314
-6.23	-10.30297
-5.89	-8.0491
-5.59	-6.39089
-5.31	-4.15576
-4.97	-1.7428
-4.67	0.22428
-4.4	2.32989
-4.08	4.48429
-3.78	6.71664
-3.42	8.61669
-3.14	10.61501
-2.8	12.07879
-2.41	13.81747
-2.03	15.38508
-1.67	16.86062
-1.29	18.28069
-0.89278	19.36448
-0.45495	20.93256
-0.09672	22.4911
0.28141	23.78148
0.69934	24.78722
1.04	25.89536
1.5	26.69166
1.89	27.68996
2.31	28.79828
2.73	29.62546
3.11	30.46563
3.55	31.24836
3.9	32.07642
4.34	32.94796
4.76	33.62423
5.14	34.5924
5.54	35.46125
5.87	36.15086
6.33	36.71836
6.71	37.43782
7.07	37.95098
7.43	38.31117
7.82	38.7735
8.16	39.29534
8.56	39.68058
8.94	39.9618
9.38	40.60231
9.79	40.9448
10.17	41.34586
10.51	41.87856
10.95	42.23289
11.31	42.868
11.7	43.35847
12.1	43.96359
12.5	44.56235
12.78	45.48629
13.06	46.56456
13.34	47.69211
13.66	48.84556
13.83	49.48774
13.68	46.3583
13.4	43.99408
13.12	41.98952
12.86	40.27181
12.62	38.7334
12.38	37.0907
12.1	35.9111
11.86	34.45357
11.65	33.09422
11.41	32.05829
11.13	30.65652
10.89	29.40351
10.65	28.05233
10.39	26.69195
10.13	25.39509
9.93	24.24205
9.64	22.74606
9.38	21.36588
9.12	20.06355
8.84	18.59786
8.52	17.00274
8.26	15.55295
7.94	13.86555
7.66	12.30687
7.39	10.78683
7.09	9.43014
6.77	7.99124
6.47	6.43558
6.11	5.3397
5.79	3.93149
5.44	2.42243
5.12	0.79141
4.82	-0.78499
4.52	-2.16483
4.16	-3.63278
3.92	-5.13629
3.57	-6.82427
3.31	-8.51621
2.99	-9.95004
2.65	-11.07723
2.31	-12.34804
1.97	-13.78816
1.67	-14.99583
1.36	-16.35719
1.04	-17.91656
0.73914	-19.1304
0.44062	-20.50846
0.10229	-21.79389
-0.25593	-23.10746
-0.64579	-25.80899
-1.06	-28.37478
-1.51	-30.9178
-1.91	-33.32928
-2.4	-35.83028
-2.77	-38.21531
-3.22	-40.72787
-3.69	-42.95932
-4.12	-45.13093
-4.53	-47.5217
-4.98	-49.85206
-5.45	-52.05889
-5.88	-53.9164
-6.31	-56.13706
-6.72	-57.97739
-7.17	-59.82123
-7.56	-61.78801
-7.95	-63.81665
-8.4	-65.35636
-8.79	-67.26284
-9.1	-69.01887
-9.57	-70.6534
-9.94	-72.60936
-10.37	-74.53913
-10.72	-76.26744
-11.03	-77.09801
-10.94	-73.84325
-10.81	-70.465
-10.65	-67.44925
-10.42	-64.59644
-10.23	-61.94305
-10.08	-59.60857
-9.84	-56.96182
-9.67	-54.66484
-9.52	-51.97427
-9.26	-49.90592
-9.07	-47.54013
-8.86	-45.24735
-8.65	-43.08411
-8.49	-41.09181
-8.3	-38.80043
-8.05	-36.65566
-7.73	-34.82554
-7.43	-32.73603
-7.08	-30.77837
-6.74	-28.60931
-6.4	-26.51687
-6.08	-24.59662
-5.72	-22.58081
-5.36	-20.58748
-5.02	-18.48107
-4.69	-16.44093
-4.39	-14.40207
-3.97	-12.3031
-3.65	-10.16813
-3.29	-8.1155
-2.99	-6.00017
-2.61	-4.13545
-2.28	-1.88895
-1.9	0.19657
-1.54	2.23509
-1.2	4.303
-0.84165	6.21889
-0.38362	8.36208
-0.0649	10.06418
0.33343	11.89101
0.73176	13.33975
1.11	15.21236
1.55	16.76103
1.97	17.96497
2.38	19.72401
2.76	21.17917
3.2	22.61179
3.58	24.15059
4.04	25.73964
4.44	27.18843
4.85	28.80195
5.23	30.1269
5.67	31.50306
6.05	33.18759
6.43	34.70988
6.83	36.45189
7.18	37.74447
7.56	39.26206
7.96	40.59538
8.3	42.07414
8.56	42.71292
8.88	43.89054
9.24	44.77234
9.61	45.65217
9.95	46.65859
10.25	47.51592
10.51	48.84437
10.77	49.98391
11.03	50.91266
11.23	51.97867
11.49	53.00935
11.7	54.02638
11.96	55.07628
12.2	55.8959
12.38	55.59533
12.2	52.35141
11.98	49.31356
11.7	46.85701
11.47	44.15083
11.15	42.09706
10.95	40.12424
10.71	38.35087
10.49	36.61457
10.25	35.02256
10.03	33.54053
9.85	31.95914
9.6	30.20916
9.3	28.70999
9.04	26.82847
8.84	25.22031
8.58	23.77387
8.34	21.93893
8.04	20.55072
7.78	18.8827
7.53	17.26871
7.31	15.4572
7.01	13.60163
6.77	11.77411
6.45	9.98772
6.21	7.93345
5.93	5.99197
5.62	4.17957
5.34	2.25144
5.06	0.37068
4.76	-1.56401
4.44	-3.4801
4.08	-5.26447
3.8	-7.2113
3.45	-8.895
3.17	-10.89024
2.91	-12.63733
2.55	-14.4897
2.23	-16.64326
1.93	-18.4504
1.59	-20.46956
1.28	-22.21633
0.97796	-24.13746
0.65954	-25.95194
0.36101	-27.57558
-0.00894	-29.29995
-0.39879	-31.09482
-0.72894	-32.81769
-1.1	-34.52593
-1.51	-36.35029
-1.86	-38.09537
-2.19	-40.00759
-2.58	-41.7374
-2.93	-43.66335
-3.28	-45.30364
-3.61	-47.01394
-4	-48.89262
-4.37	-50.55071
-4.7	-52.2268
-5.09	-53.98971
-5.46	-55.58422
-5.85	-57.38604
-6.2	-58.94577
-6.55	-60.73602
-6.94	-62.63157
-7.33	-64.20683
-7.72	-65.93413
-8.05	-67.17056
-8.42	-68.85435
-8.83	-70.71915
-9.18	-72.01514
-9.53	-73.42232
-9.94	-74.82995
-10.33	-76.42223
-10.74	-77.78458
-11.03	-77.28178
-10.96	-73.84668
-10.81	-70.65646
-10.65	-67.7091
-10.44	-64.93577
-10.25	-62.26629
-10.06	-59.92341
-9.92	-57.60066
-9.67	-55.31317
-9.48	-52.84552
-9.29	-50.58289
-9.13	-48.14358
-8.75	-45.90757
-8.43	-43.92935
-8.15	-41.98051
-7.77	-39.68924
-7.43	-37.57421
-7.13	-35.55611
-6.82	-33.75506
-6.52	-31.86252
-6.14	-29.77185
-5.86	-27.77773
-5.5	-25.96944
-5.14	-23.82592
-4.8	-21.85435
-4.49	-19.87172
-4.19	-18.15037
-3.81	-15.90558
-3.47	-14.16464
-3.11	-12.0653
-2.81	-10.29244
-2.41	-8.18143
-2.06	-6.0034
-1.74	-4.12106
-1.38	-1.77098
-1.04	0.19687
-0.64145	2.33759
-0.32273	4.54686
0.01589	6.63606
0.41422	8.5222
0.75284	10.46565
1.13	12.34942
1.47	14.13763
1.91	15.78605
2.33	17.41224
2.72	18.74252
3.1	20.33759
3.54	21.72311
3.92	22.91703
4.34	24.5673
4.72	26.06094
5.11	27.35918
5.49	28.89054
5.89	30.57237
6.25	32.20172
6.65	33.97873
7.01	35.48833
7.35	37.216
7.72	38.53242
8.02	39.89826
8.32	41.17139
8.62	42.27606
8.84	43.56304
9.12	44.75055
9.38	45.82713
9.62	47.04588
9.83	47.95534
10.05	49.08
10.25	50.20849
10.49	51.32874
10.71	52.40252
10.95	53.70651
11.23	54.84979
11.51	55.96404
11.7	56.94189
11.86	56.28362
11.76	53.12075
11.49	50.29445
11.21	47.7638
10.95	45.32893
10.67	43.15272
10.43	41.12132
10.15	39.28431
9.93	37.76463
9.77	36.18449
9.54	34.79178
9.34	33.3801
9.08	31.59586
8.84	30.01453
8.64	28.57798
8.4	26.9302
8.1	25.50165
7.88	23.71012
7.63	22.32243
7.39	20.70759
7.13	19.46315
6.85	17.73641
6.61	16.02606
6.33	14.28791
6.03	12.52286
5.79	10.58947
5.5	8.88388
5.28	7.11304
4.96	5.24512
4.7	3.2395
4.44	1.29232
4.16	-0.74988
3.82	-2.79377
3.53	-4.67286
3.19	-6.47818
2.93	-8.38968
2.61	-10.23087
2.29	-12.33822
1.97	-14.17725
1.65	-16.13061
1.36	-18.16404
1.06	-19.86985
0.75904	-21.74367
0.44062	-23.66822
0.1421	-25.68356
-0.22786	-27.25639
-0.57791	-28.97127
-0.94786	-30.66621
-1.32	-32.31464
-1.67	-34.19601
-2	-35.79952
-2.43	-37.38116
-2.78	-39.25098
-3.15	-40.83544
-3.5	-42.31397
-3.87	-44.07491
-4.22	-45.92239
-4.59	-47.63305
-4.98	-49.37104
-5.25	-50.96113
-5.66	-52.73693
-6.01	-54.39735
-6.32	-56.3316
-6.69	-58.03194
-7.04	-59.82856
-7.35	-61.53331
-7.72	-63.20036
-8.09	-65.00387
-8.44	-66.67127
-8.87	-68.47388
-9.16	-70.00134
-9.53	-71.70203
-9.86	-73.34594
-10.25	-75.12352
-10.64	-76.6688
-10.97	-77.52871
-10.92	-74.0436
-10.85	-71.28101
-10.74	-68.8956
-10.58	-66.57922
-10.47	-64.22341
-10.28	-62.09081
-10.15	-60.18986
-10.05	-58.12797
-9.86	-56.23453
-9.73	-54.36842
-9.54	-52.34712
-9.27	-50.625
-8.99	-48.69321
-8.71	-46.77583
-8.43	-44.96361
-8.17	-43.20824
-7.91	-41.50656
-7.59	-39.71123
-7.33	-38.03479
-7.05	-36.46282
-6.76	-34.95699
-6.52	-33.35314
-6.24	-31.76862
-5.92	-30.09528
-5.66	-28.29481
-5.34	-26.91362
-5.08	-25.21008
-4.76	-23.76765
-4.46	-22.07883
-4.19	-20.53922
-3.89	-18.79581
-3.61	-17.33399
-3.33	-15.69268
-3.03	-14.10437
-2.75	-12.38622
-2.45	-10.85553
-2.15	-9.3033
-1.85	-7.68581
-1.56	-5.7407
-1.26	-4.09608
-0.91859	-2.21658
-0.61977	-0.34653
-0.34086	1.46116
-0.04204	3.19858
0.27668	4.95614
0.5954	6.74834
0.89422	8.35046
1.17	9.87536
1.49	11.41315
1.81	13.11269
2.17	14.44009
2.49	15.99178
2.83	17.3447
3.17	18.43758
3.48	19.78766
3.86	20.95847
4.2	22.06864
4.56	23.38704
4.86	24.3559
5.22	25.63522
5.56	26.85524
5.77	28.20009
6.03	29.32577
6.33	30.76833
6.61	32.16753
6.83	33.55747
7.05	34.78651
7.31	36.0912
7.57	37.10964
7.74	38.39534
7.9	39.13002
8.14	40.21476
8.38	41.46585
8.52	42.5103
8.74	43.48375
8.94	44.5725
9.12	45.52234
9.34	46.53649
9.5	47.49336
9.69	48.30189
9.87	49.05506
10.03	50.04682
10.21	50.95479
10.47	52.0213
10.63	52.89231
10.83	54.0385
11.07	55.03585
11.27	56.05828
11.49	56.96806
11.67	57.93371
11.8	58.736
12.04	59.50732
12.22	60.4241
12.44	60.93695
12.68	61.47512
12.82	61.80863
12.98	62.32309
13.18	62.88347
13.36	63.59481
13.56	64.17743
13.77	64.94401
13.95	65.47665
14.17	66.08995
14.37	66.81978
14.61	67.30461
14.81	68.06567
15.01	68.74412
15.19	69.36017
15.45	69.91553
15.63	70.32647
15.82	70.86757
15.94	71.34883
15.98	69.12967
15.86	66.21135
15.63	63.83677
15.29	61.12128
15.01	59.02348
14.75	56.85049
14.49	54.84803
14.15	52.8073
13.91	50.86579
13.66	48.97332
13.36	47.23166
13.16	45.60236
12.94	44.04746
12.72	42.68023
12.52	41.52271
12.42	40.49947
12.26	39.75767
12.16	39.20678
12.02	38.34018
11.92	37.47464
11.7	36.44577
11.51	35.05824
11.31	33.9913
11.09	32.7828
10.91	31.37352
10.67	30.07833
10.49	28.69918
10.21	27.43359
10.01	26.30315
9.75	25.00127
9.5	23.42403
9.24	22.17129
9	20.84508
8.78	19.50975
8.48	18.20566
8.22	16.86984
7.98	15.58243
7.7	14.05525
7.47	12.76082
7.19	11.09534
6.91	9.71784
6.67	7.85374
6.39	6.32617
6.09	4.4906
5.87	2.72123
5.56	1.04968
5.28	-0.61952
4.94	-2.47948
4.68	-4.08849
4.36	-6.05496
3.98	-7.69613
3.66	-9.27338
3.35	-10.96998
3.03	-12.72477
2.79	-14.35483
2.45	-16.13924
2.11	-17.86092
1.81	-19.44088
1.52	-21.20121
1.2	-23.14066
0.87845	-24.6759
0.59983	-26.29096
0.26151	-27.93103
-0.01712	-29.60661
-0.41794	-31.12354
-0.73916	-32.74511
-1.12	-34.20921
-1.46	-35.79158
-1.82	-37.44802
-2.1	-39.34467
-2.48	-41.20194
-2.83	-42.69864
-3.17	-44.35466
-3.49	-46.21108
-3.83	-48.01348
-4.17	-49.72975
-4.47	-51.24394
-4.83	-52.86355
-5.15	-54.4983
-5.49	-56.20848
-5.88	-57.90739
-6.22	-59.37283
-6.56	-60.83064
-6.9	-62.52464
-7.24	-64.03768
-7.68	-65.57867
-7.98	-67.16145
-8.3	-68.89666
-8.68	-70.38232
-9.07	-71.99339
-9.37	-73.43118
-9.77	-75.29873
-10.11	-76.74972
-10.45	-78.35373
-10.81	-79.80652
-11.15	-81.26112
-11.49	-82.50751
-11.79	-83.77182
-12.12	-84.81191
-12.5	-85.84676
-12.8	-86.90532
-13.1	-87.84843
-13.4	-88.62299
-13.76	-89.47443
-14.06	-90.18432
-14.36	-90.82828
-14.71	-91.51287
-14.97	-91.6699
-15.25	-92.29803
-15.49	-93.11705
-15.83	-93.77357
-16.11	-94.28342
-16.37	-93.68835
-16.21	-90.38957
-16	-87.48843
-15.74	-84.75558
-15.44	-82.36133
-15.18	-80.09442
-14.87	-77.90765
-14.63	-75.65573
-14.35	-73.25045
-14	-71.13683
-13.76	-69.2059
-13.44	-66.94871
-13.17	-64.94475
-12.83	-62.77306
-12.55	-60.55691
-12.27	-58.59318
-11.9	-56.64294
-11.7	-54.41304
-11.4	-52.4663
-11.09	-50.3585
-10.79	-48.54567
-10.49	-46.59798
-10.21	-44.92242
-9.94	-43.28226
-9.6	-41.58477
-9.32	-40.15872
-9.05	-38.11092
-8.75	-36.52797
-8.43	-35.10542
-8.13	-33.53895
-7.82	-31.78429
-7.48	-30.2293
-7.22	-28.50396
-6.95	-26.84858
-6.61	-25.4085
-6.31	-23.73949
-5.97	-22.1158
-5.66	-20.7838
-5.34	-19.18504
-5.06	-17.55534
-4.74	-15.72914
-4.39	-14.24722
-4.09	-12.61758
-3.79	-10.94586
-3.46	-9.16162
-3.14	-7.39507
-2.8	-5.85961
-2.46	-4.12028
-2.19	-2.42818
-1.83	-0.64405
-1.55	1.10867
-1.17	2.92041
-0.86231	4.6124
-0.53956	6.31392
-0.21683	7.97331
0.14571	9.89349
0.44855	11.57122
0.831	13.04816
1.19	14.57208
1.54	15.78729
1.9	17.25063
2.24	18.53489
2.62	19.91592
3.03	20.98356
3.37	22.06894
3.75	23.11348
4.11	24.37349
4.54	25.24711
4.86	26.51162
5.2	27.771
5.52	29.00541
5.83	30.1114
6.15	31.33537
6.41	32.62832
6.71	33.88949
6.99	35.12873
7.25	36.47428
7.47	37.49149
7.66	38.32522
7.9	39.71529
8.16	40.73123
8.4	41.98071
8.66	43.19185
8.9	44.36734
9.12	45.24157
9.34	46.14241
9.58	47.10623
9.73	47.949
9.91	48.77276
10.13	49.74593
10.39	50.63985
10.61	51.78772
10.79	52.92953
11.03	53.82558
11.27	54.80386
11.53	55.83292
11.74	56.90282
11.96	57.93838
12.18	58.86885
12.42	59.77953
12.66	60.84036
12.88	61.80685
13.16	62.53054
13.36	63.25925
13.58	64.23855
13.87	64.99491
14.07	65.91533
14.41	66.70024
14.69	67.72913
14.95	68.54092
15.21	69.37156
15.45	70.43491
15.71	71.10349
15.8	69.52434
15.65	66.41496
15.37	64.15928
15.09	61.89518
14.81	59.6538
14.51	57.49224
14.23	55.51866
13.97	53.58981
13.73	51.65355
13.46	49.89678
13.18	48.13545
12.98	46.73307
12.74	45.12841
12.5	43.73
12.32	42.31718
12.18	41.63635
12.04	40.78883
11.9	40.07928
11.8	39.32839
11.68	38.56479
11.51	37.42652
11.31	36.2504
11.09	35.13669
10.89	33.90912
10.67	32.65116
10.49	31.50811
10.25	30.2724
10.05	28.89792
9.83	27.94864
9.6	26.54426
9.36	25.06651
9.1	23.87361
8.84	22.75351
8.64	21.31625
8.38	20.02978
8.08	18.70586
7.84	17.58151
7.61	16.26134
7.35	14.83953
7.03	13.53298
6.77	12.30507
6.53	10.91844
6.23	9.32155
5.97	7.91663
5.73	6.25342
5.44	4.70018
5.18	2.94803
4.88	1.25977
4.56	-0.54724
4.28	-2.2038
3.98	-3.96018
3.64	-5.80547
3.35	-7.39238
3.03	-9.00285
2.73	-10.68005
2.43	-12.1697
2.11	-14.01329
1.83	-15.58679
1.5	-17.35826
1.2	-18.81589
0.83865	-20.34489
0.59983	-21.72196
0.28141	-23.27447
-0.05692	-24.81731
-0.35824	-26.50409
-0.71926	-28.13689
-1.04	-29.37705
-1.46	-30.94363
-1.8	-32.4207
-2.16	-33.83675
-2.46	-35.3905
-2.83	-36.88153
-3.17	-38.41282
-3.47	-39.73207
-3.81	-41.4184
-4.17	-42.87814
-4.45	-44.26099
-4.77	-45.60252
-5.07	-47.20483
-5.44	-48.37943
-5.74	-49.83272
-6.04	-51.27863
-6.4	-52.54467
-6.7	-53.90911
-7.04	-55.19598
-7.36	-56.66194
-7.68	-57.96511
-8.04	-59.11184
-8.37	-60.37243
-8.67	-61.748
-9.03	-63.2315
-9.37	-64.70332
-9.71	-66.0229
-10.05	-67.57495
-10.41	-68.83952
-10.75	-70.52716
-11.11	-72.10716
-11.44	-73.47347
-11.78	-75.04452
-12.12	-76.36543
-12.44	-77.84854
-12.78	-79.13832
-13.12	-80.55194
-13.46	-81.98135
-13.8	-83.32272
-14.13	-84.57959
-14.47	-85.70247
-14.77	-86.97655
-15.11	-88.29759
-15.35	-89.36319
-15.73	-90.67592
-16.03	-91.73213
-16.33	-92.52571
-16.19	-88.83121
-16	-86.15501
-15.74	-83.55722
-15.44	-81.28469
-15.2	-78.93576
-14.85	-76.78966
-14.63	-74.67136
-14.31	-72.38858
-14.02	-70.3262
-13.74	-68.38672
-13.44	-66.27074
-13.14	-64.17618
-12.87	-62.18869
-12.55	-60.04858
-12.29	-58.16987
-11.98	-56.13252
-11.7	-54.21648
-11.44	-52.28959
-11.13	-50.26398
-10.81	-48.38243
-10.55	-46.73372
-10.21	-44.97612
-9.9	-43.46447
-9.66	-41.72471
-9.34	-40.14886
-9.11	-38.45334
-8.81	-36.91145
-8.45	-35.17484
-8.19	-33.7018
-7.86	-32.17833
-7.56	-30.51553
-7.28	-28.94028
-6.95	-27.57354
-6.65	-25.85727
-6.35	-24.42284
-6.07	-22.69894
-5.76	-21.33958
-5.44	-19.70275
-5.06	-18.14634
-4.77	-16.80014
-4.49	-15.10876
-4.17	-13.54989
-3.85	-11.7363
-3.54	-10.10567
-3.24	-8.48997
-2.9	-6.78393
-2.56	-5.10861
-2.29	-3.28731
-1.95	-1.56713
-1.59	0.23237
-1.28	2.0034
-0.98171	3.64388
-0.63907	5.48636
-0.33624	7.25546
-0.0135	8.92456
0.36894	10.69178
0.73149	12.33255
1.09	13.76372
1.4	15.14841
1.78	16.38648
2.12	17.70215
2.48	18.62831
2.89	20.05239
3.27	21.16902
3.67	22.43671
4.01	23.4477
4.4	24.6531
4.74	25.85298
5.04	26.96262
5.4	28.15831
5.65	29.26112
6.03	30.4748
6.29	31.78678
6.53	33.11721
6.81	34.31592
7.07	35.41469
7.33	36.32954
7.51	37.49527
7.78	38.40527
8	39.56755
8.26	40.96045
8.52	41.9478
8.72	43.11705
9	44.07381
9.2	44.90276
9.42	45.94365
9.66	46.81099
9.85	47.60077
10.01	48.49816
10.23	49.5552
10.51	50.44028
10.71	51.72268
10.89	52.66815
11.15	53.61638
11.41	54.50212
11.61	55.5799
11.86	56.67281
12.06	57.6021
12.3	58.58326
12.54	59.61001
12.78	60.45103
12.96	61.5202
13.2	62.44691
13.48	63.25649
13.71	64.18591
13.91	65.12567
14.21	66.09904
14.53	67.14902
14.75	67.89036
15.01	68.88284
15.31	69.76083
15.63	70.93521
15.67	69.70358
15.55	66.43733
15.29	64.04554
15.01	61.93745
14.73	59.56263
14.45	57.68337
14.15	55.54621
13.89	53.77917
13.62	51.69249
13.34	50.03151
13.08	48.45444
12.86	46.9821
12.66	45.3813
12.42	44.07609
12.2	42.72815
12.04	41.63181
11.92	40.79082
11.76	40.35049
11.67	39.73448
11.53	38.73481
11.37	37.85629
11.15	36.77037
10.95	35.52787
10.73	34.33993
10.57	33.2365
10.35	32.06698
10.09	30.7344
9.89	29.59144
9.69	28.35365
9.44	27.02059
9.18	25.7151
8.94	24.51079
8.74	23.17181
8.5	21.84796
8.26	20.79005
7.96	19.43072
7.72	18.07592
7.51	16.82621
7.21	15.42672
6.95	14.2236
6.65	13.05547
6.41	11.646
6.11	10.2103
5.85	8.7371
5.58	7.39916
5.32	5.66396
5.06	4.08956
4.78	2.53526
4.5	0.674
4.16	-1.00338
3.86	-2.69391
3.57	-4.60548
3.27	-6.28809
2.97	-7.85183
2.67	-9.48576
2.39	-11.07914
2.05	-12.87136
1.77	-14.49678
1.46	-16.1722
1.12	-17.62985
0.81875	-19.2221
0.52023	-20.78763
0.2018	-22.3268
-0.09672	-23.78509
-0.43784	-25.25047
-0.79887	-26.76293
-1.14	-28.22905
-1.46	-29.7539
-1.86	-31.35556
-2.18	-32.65819
-2.54	-34.26141
-2.89	-35.64308
-3.21	-37.06573
-3.51	-38.54047
-3.89	-39.93804
-4.21	-41.5097
-4.53	-42.55356
-4.85	-43.93735
-5.13	-45.47417
-5.46	-46.78297
-5.8	-48.24748
-6.14	-49.57367
-6.44	-50.83857
-6.78	-52.35047
-7.08	-53.68687
-7.44	-54.81537
-7.74	-56.01516
-8.06	-57.45878
-8.41	-58.69666
-8.71	-60.08238
-9.05	-61.2864
-9.37	-62.83112
-9.75	-64.2235
-10.09	-65.56737
-10.41	-67.1064
-10.75	-68.77911
-11.1	-70.10474
-11.52	-71.48061
-11.76	-73.05373
-12.14	-74.50308
-12.48	-75.7914
-12.82	-77.245
-13.16	-78.73682
-13.46	-80.03517
-13.84	-81.38364
-14.13	-82.60521
-14.47	-83.91191
-14.79	-85.35658
-15.11	-86.58213
-15.43	-87.93308
-15.73	-89.15269
-16.03	-90.48233
-16.33	-91.43544
-16.25	-88.77735
-16.02	-86.18686
-15.86	-83.89383
-15.62	-81.62825
-15.33	-79.65675
-15.07	-77.61452
-14.81	-75.89092
-14.59	-74.22725
-14.3	-72.13784
-14.06	-70.38472
-13.82	-68.57914
-13.55	-66.76874
-13.27	-65.0863
-13.03	-63.1558
-12.76	-61.57191
-12.5	-59.79918
-12.28	-57.88728
-11.99	-56.39233
-11.75	-54.66774
-11.51	-53.01093
-11.23	-51.45155
-10.98	-49.67923
-10.72	-48.20926
-10.44	-46.66456
-10.15	-45.09198
-9.95	-43.59838
-9.67	-42.05857
-9.38	-40.86196
-9.14	-39.43895
-8.88	-38.04646
-8.63	-36.7632
-8.35	-35.36191
-8.13	-33.98783
-7.85	-32.67193
-7.54	-31.31491
-7.24	-30.01785
-7	-28.65682
-6.75	-27.25749
-6.43	-26.03857
-6.19	-24.68624
-5.92	-23.33399
-5.64	-22.1186
-5.36	-20.83028
-5.12	-19.2477
-4.79	-18.03439
-4.53	-16.59776
-4.23	-15.16848
-3.98	-13.95219
-3.66	-12.39789
-3.42	-11.08789
-3.12	-9.62147
-2.81	-8.12362
-2.57	-6.57131
-2.25	-5.07989
-2	-3.59282
-1.7	-2.01647
-1.46	-0.50408
-1.12	1.14592
-0.83211	2.52086
-0.56907	4.14823
-0.24633	5.73411
0.0565	7.2425
0.37924	8.80991
0.64228	10.35788
0.94512	11.75409
1.29	12.98881
1.55	14.38774
1.85	15.43523
2.15	16.52077
2.43	17.58676
2.75	18.59199
3.03	19.68034
3.31	20.69809
3.57	21.62984
3.88	22.71107
4.12	23.6874
4.46	24.71371
4.72	25.67331
4.98	26.64392
5.22	27.69051
5.56	28.69798
5.77	29.92954
6.03	31.034
6.27	31.99896
6.53	33.2002
6.73	34.12429
6.95	34.82387
7.09	35.78793
7.39	36.73319
7.57	37.73332
7.8	38.73702
8.02	39.67648
8.26	40.57271
8.48	41.57835
8.68	42.6305
8.86	43.36562
9.04	44.22023
9.2	44.94653
9.4	45.68581
9.6	46.38481
9.79	47.23849
9.97	48.08208
10.11	49.09448
10.39	49.81799
10.55	50.81172
10.77	51.60902
10.95	52.44558
11.17	53.38697
11.37	54.25858
11.59	55.1378
11.78	56.03291
11.96	56.87131
12.14	57.61966
12.32	58.57671
12.52	59.55001
12.72	60.3885
12.94	61.06529
13.16	61.7063
13.3	62.67329
13.56	63.52452
13.75	64.48231
13.95	65.29251
14.21	66.11359
14.47	66.90554
14.65	67.93747
14.85	68.79803
15.13	69.75401
15.43	70.82082
15.63	71.5136
15.86	72.37234
16.08	73.23119
16.32	73.9902
16.6	75.02103
16.8	75.82302
17.04	76.62775
17.28	77.27301
17.52	78.24318
17.77	78.88728
17.97	79.59335
18.21	80.44659
18.53	81.07583
18.69	82.03089
18.97	82.59276
19.19	83.48882
19.45	84.06483
19.75	84.87109
19.98	85.63066
20.22	86.22969
20.4	86.94403
20.68	87.06807
20.6	84.47175
20.44	82.2252
20.16	79.70659
19.86	77.41508
19.65	75.22224
19.35	73.31084
19.07	71.39361
18.79	69.5483
18.53	67.76884
18.25	65.84514
17.99	63.85366
17.74	62.33384
17.5	60.54768
17.24	58.80138
16.94	57.22271
16.72	55.69064
16.44	54.11285
16.22	52.66996
15.92	51.07949
15.67	49.70743
15.45	48.06104
15.17	46.90078
14.97	45.37597
14.71	44.12839
14.47	42.70435
14.27	41.42379
14.03	40.56308
13.91	39.54214
13.79	39.05209
13.71	38.90722
13.68	38.58298
13.54	37.91967
13.44	37.34822
13.26	36.44678
13.08	35.38948
12.86	34.17878
12.7	33.13515
12.48	32.07867
12.28	31.0669
12.04	29.8744
11.84	28.51384
11.65	27.44413
11.41	26.40037
11.11	25.17394
10.93	23.9366
10.69	22.84407
10.49	21.43269
10.19	20.39221
9.93	19.02477
9.69	17.61651
9.42	16.67053
9.18	15.40644
8.92	14.13431
8.62	13.10402
8.4	11.92254
8.1	10.77336
7.82	9.58348
7.51	8.14938
7.25	6.93713
6.97	5.32446
6.71	3.96884
6.41	2.16755
6.11	0.46674
5.83	-0.94241
5.54	-2.46939
5.22	-3.97744
4.9	-5.60053
4.6	-7.12037
4.26	-8.63596
3.92	-10.01799
3.62	-11.54193
3.33	-13.02492
3.01	-14.4654
2.71	-15.88663
2.39	-17.40059
2.07	-18.79943
1.73	-20.19453
1.42	-21.56674
1.16	-23.06799
0.83865	-24.54529
0.59983	-26.00198
0.28141	-27.25131
-0.03702	-28.66232
-0.36164	-29.86944
-0.68626	-31.14916
-0.97108	-32.51765
-1.3	-33.86486
-1.66	-35.44832
-1.93	-36.7777
-2.27	-37.96584
-2.57	-39.35285
-2.9	-40.76019
-3.18	-42.24342
-3.51	-43.43525
-3.81	-44.63885
-4.1	-45.85438
-4.4	-47.34479
-4.77	-48.51276
-5.05	-49.6554
-5.38	-50.96435
-5.68	-52.08826
-6.01	-53.43324
-6.35	-54.73355
-6.64	-55.79489
-6.98	-57.05129
-7.32	-58.28367
-7.67	-59.55704
-7.93	-60.636
-8.28	-62.08522
-8.62	-63.45059
-8.93	-64.71847
-9.29	-65.97004
-9.64	-67.33264
-9.98	-69.03995
-10.29	-70.38474
-10.61	-71.70219
-10.97	-73.17499
-11.26	-74.43923
-11.6	-75.88763
-11.95	-77.16631
-12.27	-78.56049
-12.62	-79.89481
-12.94	-81.06728
-13.25	-82.44
-13.53	-83.51802
-13.84	-84.86903
-14.14	-86.09379
-14.47	-87.54446
-14.75	-88.74819
-15.04	-89.90099
-15.38	-91.30005
-15.68	-92.45372
-15.99	-93.50816
-16.27	-94.21693
-16.62	-94.60611
-16.9	-95.15457
-17.23	-95.62851
-17.55	-96.30005
-17.82	-96.63008
-18.1	-97.23245
-18.41	-97.79266
-18.69	-98.16557
-19	-98.56561
-19.3	-98.9884
-19.61	-99.5083
-19.91	-99.89787
-20.2	-100.2801
-20.48	-100.69389
-20.79	-101.26616
-21.07	-101.54886
-20.95	-98.29881
-20.76	-95.24988
-20.56	-92.9857
-20.25	-90.68164
-20.02	-88.05015
-19.69	-85.96346
-19.41	-83.62965
-19.16	-81.8165
-18.91	-79.57722
-18.6	-77.33365
-18.32	-75.51994
-18.07	-73.68053
-17.8	-71.61092
-17.51	-69.6438
-17.21	-67.80485
-16.94	-65.87791
-16.73	-64.17499
-16.43	-62.46445
-16.16	-60.89745
-15.87	-59.22327
-15.62	-57.63473
-15.32	-55.79778
-15.07	-54.48388
-14.82	-52.85717
-14.51	-51.42931
-14.25	-49.80401
-13.94	-48.4309
-13.71	-46.82307
-13.42	-45.45661
-13.14	-43.76214
-12.83	-42.43867
-12.58	-40.66925
-12.33	-39.16503
-12.01	-37.38849
-11.72	-36.05313
-11.45	-34.25603
-11.2	-32.55019
-10.88	-30.87003
-10.57	-29.57846
-10.32	-27.83906
-9.99	-26.40189
-9.72	-24.89761
-9.44	-23.64499
-9.15	-22.34141
-8.82	-20.8303
-8.59	-19.55885
-8.23	-18.36698
-7.96	-17.01258
-7.65	-15.6094
-7.32	-14.26824
-7.02	-12.81222
-6.71	-11.71265
-6.44	-9.94823
-6.13	-8.6848
-5.83	-7.30239
-5.54	-5.84033
-5.21	-4.39385
-4.9	-3.06054
-4.64	-1.73366
-4.31	-0.38954
-4.02	0.96563
-3.69	2.58657
-3.41	3.7566
-3.1	5.09159
-2.77	6.36417
-2.44	7.51003
-2.13	8.68701
-1.85	10.02899
-1.5	11.04392
-1.17	12.087
-0.83668	13.31953
-0.50445	14.25086
-0.17221	15.17053
0.17991	16.34101
0.49224	17.1604
0.88418	18.19028
1.2	19.21842
1.55	19.91578
1.88	20.91476
2.23	21.79531
2.57	22.93327
2.92	23.84768
3.29	24.56796
3.6	25.38563
3.95	26.19208
4.31	27.26537
4.62	28.26603
4.91	29.15233
5.36	30.35001
5.6	31.07236
5.89	32.2646
6.15	33.27895
6.41	34.13315
6.71	34.87006
6.91	35.63369
7.13	36.48508
7.39	37.49007
7.64	38.34652
7.9	39.42547
8.14	40.10477
8.38	41.07641
8.68	42.12107
8.92	42.95646
9.14	43.61665
9.36	44.45342
9.6	45.18545
9.85	46.0788
10.01	46.66076
10.25	47.53754
10.51	48.65597
10.67	49.50854
10.91	50.35432
11.15	51.34181
11.37	52.26434
11.61	53.15366
11.8	54.06683
12.04	55.06476
12.28	55.83147
12.5	56.77673
12.7	57.79134
12.94	58.51598
13.16	59.33612
13.34	60.16996
13.56	61.20744
13.83	61.86916
14.03	62.88088
14.23	63.7385
14.49	64.43689
14.75	65.31285
15.01	66.42991
15.27	67.354
15.55	68.21609
15.8	69.28
16.08	70.0001
16.36	70.96859
16.64	71.87772
16.96	72.72746
17.24	73.71962
17.54	74.6355
17.81	75.68555
18.07	76.64474
18.37	77.6699
18.69	78.83504
18.93	79.90099
19.21	80.89403
19.53	81.99985
19.76	83.09209
20.02	84.0103
20.32	84.97253
20.58	85.89741
20.56	83.1571
20.38	80.83643
20.12	78.58174
19.82	76.24855
19.57	74.25067
19.29	72.26098
19.03	70.36181
18.77	68.65915
18.49	66.77319
18.21	65.08046
17.97	63.23978
17.72	61.61579
17.4	60.04973
17.18	58.43242
16.92	56.78302
16.64	55.23735
16.36	53.83714
16.16	52.31946
15.88	50.74832
15.67	49.45633
15.43	48.01384
15.19	46.66067
14.93	45.44392
14.69	44.16701
14.47	42.94297
14.23	41.9487
14.07	40.86359
13.91	40.18118
13.87	39.66934
13.77	39.27865
13.68	38.75327
13.54	38.08086
13.4	37.28874
13.22	36.45615
13.06	35.53101
12.84	34.4477
12.68	33.42016
12.48	32.45287
12.24	31.39148
12.04	30.19128
11.82	29.17118
11.61	28.22205
11.41	26.88456
11.15	25.96638
10.91	24.75143
10.65	23.54341
10.45	22.35566
10.19	21.24818
9.97	20.05967
9.66	18.81871
9.46	17.76602
9.2	16.81811
8.92	15.57833
8.64	14.53832
8.38	13.46431
8.12	12.36519
7.86	11.216
7.59	10.16891
7.31	8.9724
7.01	7.6156
6.71	6.34738
6.45	5.11517
6.15	3.63888
5.87	2.37907
5.58	0.99398
5.28	-0.77918
4.96	-2.00196
4.66	-3.51809
4.38	-5.1116
4.06	-6.55535
3.76	-7.97856
3.47	-9.45844
3.13	-10.9051
2.83	-12.1388
2.55	-13.50345
2.17	-14.7813
1.89	-16.27366
1.56	-17.55208
1.28	-18.74668
0.95806	-20.12252
0.65954	-21.4184
0.32121	-22.63926
0.06249	-23.99888
-0.25593	-25.25251
-0.56065	-26.80146
-0.90518	-27.98862
-1.25	-29.26663
-1.57	-30.54876
-1.9	-31.81523
-2.22	-33.22287
-2.55	-34.63627
-2.85	-35.88083
-3.18	-37.38707
-3.48	-38.4501
-3.77	-39.73714
-4.11	-40.86152
-4.38	-42.09806
-4.72	-43.24954
-5.01	-44.63622
-5.29	-45.83939
-5.62	-46.93539
-5.94	-48.08329
-6.26	-49.23446
-6.57	-50.34049
-6.87	-51.42236
-7.2	-52.631
-7.5	-53.66385
-7.81	-54.87791
-8.13	-55.95074
-8.48	-57.15117
-8.78	-58.43876
-9.09	-59.58628
-9.45	-61.08285
-9.78	-62.22078
-10.08	-63.75822
-10.42	-65.02988
-10.77	-66.30473
-11.05	-67.4317
-11.42	-68.53867
-11.74	-69.72644
-12.07	-70.78921
-12.41	-72.00149
-12.72	-73.02157
-13.06	-74.09321
-13.35	-74.99246
-13.67	-76.06789
-13.98	-77.26273
-14.34	-78.21125
-14.61	-79.38086
-14.95	-80.2261
-15.25	-81.46233
-15.54	-82.70275
-15.88	-83.70931
-16.15	-84.76936
-16.47	-86.0529
-16.78	-86.92792
-17.1	-88.07874
-17.35	-89.15855
-17.71	-90.14458
-17.98	-91.23193
-18.3	-92.22038
-18.59	-93.28245
-18.89	-94.13604
-19.18	-95.17737
-19.5	-96.16919
-19.79	-97.19079
-20.13	-98.04958
-20.41	-98.81979
-20.74	-99.52851
-21.02	-100.47652
-21.03	-97.45071
-20.83	-94.72133
-20.6	-92.04846
-20.32	-89.85111
-20.01	-87.50732
-19.72	-85.34441
-19.49	-83.28508
-19.19	-81.05562
-18.92	-79.18245
-18.67	-77.01047
-18.38	-74.94299
-18.14	-72.99554
-17.83	-71.19149
-17.58	-69.22089
-17.31	-67.69212
-17.05	-65.8074
-16.76	-64.05867
-16.49	-62.3241
-16.24	-60.82606
-15.96	-59.1604
-15.69	-57.4946
-15.44	-56.00112
-15.13	-54.36557
-14.85	-52.93969
-14.62	-51.45539
-14.31	-49.98965
-14.06	-48.55738
-13.76	-46.9159
-13.51	-45.63721
-13.24	-44.075
-12.93	-42.59149
-12.67	-41.09417
-12.4	-39.51138
-12.13	-37.93298
-11.86	-36.34946
-11.52	-34.6514
-11.25	-33.01654
-10.98	-31.43431
-10.69	-29.89115
-10.41	-28.47764
-10.1	-27.09584
-9.85	-25.71446
-9.54	-24.32768
-9.26	-22.95909
-8.93	-21.64538
-8.68	-20.33958
-8.35	-18.72537
-8.03	-17.55779
-7.76	-16.19106
-7.43	-14.98918
-7.12	-13.74452
-6.86	-12.32254
-6.55	-10.8337
-6.26	-9.45894
-5.93	-8.16249
-5.65	-6.57063
-5.34	-5.23011
-5.01	-3.74431
-4.72	-2.29009
-4.43	-0.98328
-4.09	0.40039
-3.8	1.8959
-3.49	3.1172
-3.22	4.43149
-2.88	5.9031
-2.55	6.94297
-2.24	8.13372
-1.95	9.36702
-1.65	10.62337
-1.26	11.83678
-0.93009	12.82151
-0.61776	13.94687
-0.32533	14.87299
0.0666	15.87288
0.37893	16.76215
0.73106	17.64786
1.08	18.67797
1.38	19.13928
1.75	19.99373
2.1	21.12784
2.47	21.98137
2.78	22.95524
3.18	23.70695
3.49	24.661
3.8	25.68775
4.15	26.59489
4.51	27.50871
4.8	28.3839
5.11	29.24444
5.48	30.26574
5.77	31.17795
6.05	32.1883
6.35	33.0092
6.61	33.96279
6.83	34.77712
7.05	34.79433
7.31	36.15608
7.55	37.17158
7.82	38.14114
8.08	38.96502
8.36	40.06651
8.62	40.89886
8.88	41.74147
9.12	42.75039
9.36	43.61382
9.58	44.19242
9.85	45.1357
10.01	45.89927
10.21	46.60522
10.45	47.30839
10.67	48.23362
10.89	49.17439
11.11	49.97066
11.37	50.92232
11.57	52.01308
11.76	52.85061
12	53.70102
12.24	54.50088
12.5	55.6443
12.7	56.38367
12.9	57.28789
13.1	58.05428
13.32	58.95952
13.54	59.80455
13.77	60.76284
13.97	61.67532
14.21	62.62909
14.45	63.22453
14.69	64.21542
14.89	65.06117
15.13	66.19246
15.37	67.11779
15.67	68.2727
15.9	68.84036
16.22	69.90765
16.48	70.79819
16.8	71.72717
17.06	72.54233
17.38	73.55608
17.68	74.4781
17.95	75.49179
18.23	76.32889
18.57	77.5244
18.87	78.61999
19.11	79.74686
19.37	80.92936
19.67	81.83852
19.94	83.02902
20.22	84.16284
20.44	85.19509
20.48	83.152
20.28	80.33797
20.02	78.13236
19.75	76.0635
19.47	74.03961
19.21	72.20055
18.95	70.33054
18.69	68.59518
18.39	66.6858
18.13	65.03492
17.89	63.23342
17.64	61.59487
17.36	59.94783
17.12	58.43476
16.84	56.81729
16.58	55.26231
16.32	53.72589
16.08	52.35813
15.82	51.06097
15.61	49.71032
15.33	48.26205
15.09	47.03646
14.83	45.74409
14.63	44.49495
14.43	43.13604
14.19	42.04872
13.97	41.03111
13.87	40.2806
13.71	39.75172
13.68	39.37834
13.56	38.89726
13.44	38.3338
13.26	37.58568
13.18	36.62603
12.94	35.75391
12.74	34.76115
12.54	33.69502
12.32	32.65626
12.18	31.5862
11.96	30.52688
11.74	29.33456
11.51	28.46768
11.25	27.30557
11.05	26.1456
10.81	25.15212
10.55	24.06979
10.35	22.89083
10.07	21.87946
9.87	20.64629
9.62	19.44223
9.34	18.43642
9.12	17.29404
8.84	16.14577
8.58	14.98566
8.34	13.90647
8.02	12.912
7.78	11.93259
7.51	10.71685
7.17	9.59302
6.93	8.50598
6.63	7.19615
6.35	5.97123
6.03	4.73502
5.79	3.34925
5.5	1.88559
5.2	0.63198
4.9	-1.15516
4.64	-2.41299
4.3	-3.90564
4	-5.44413
3.72	-6.97255
3.43	-8.44161
3.05	-9.77913
2.81	-11.15651
2.47	-12.4683
2.21	-13.71674
1.85	-14.99123
1.54	-16.37343
1.24	-17.60771
0.91826	-18.81859
0.59983	-20.17508
0.28141	-21.34586
-0.01712	-22.588
-0.34174	-24.12575
[truncated: 13,201 more rows]
