# Supplementary material for: Seismic collapse assessment of bridge piers constructed with steel fibers reinforced concrete
Source: PLoS One. 2018 Jul 10;13(7):e0200072. doi: 10.1371/journal.pone.0200072 (PMC6039000; doi:10.1371/journal.pone.0200072)
Supplement: S2 File — (TXT) [file pone.0200072.s002.txt]

0	0
-6.66952E-16	1.1016
0.19254	2.1844
0.3851	4.36499
0.57762	6.54181
0.77016	8.71483
0.96269	10.88405
1.15521	13.04944
1.34772	15.21101
1.545	17.3686
1.74	19.52244
1.935	21.67233
2.115	23.77781
2.31	25.77645
2.505	27.64454
2.685	29.37538
2.895	30.96972
3.075	32.43463
3.27	33.76558
3.45	34.98604
3.645	36.12114
3.825	37.19112
4.02	38.20877
4.215	39.17003
4.41	40.10221
4.59	40.99086
4.77	41.85628
4.965	42.6924
5.145	43.50626
5.34	44.30029
5.52	45.07339
5.73	45.83383
5.91	46.57587
6.105	47.30491
6.285	48.02348
6.48	48.72817
6.66	49.42296
6.84	50.10793
7.05	50.78376
7.23	51.45232
7.425	52.11207
7.605	52.76366
7.8	53.40942
7.98	54.0489
8.19	54.68177
8.37	55.30781
8.565	55.93076
8.745	56.54711
8.94	57.15817
9.12	57.76526
9.33	58.36915
9.51	58.96876
9.33	58.32719
9.12	57.67989
8.94	57.02983
8.745	56.37548
8.565	55.71496
8.37	55.04828
8.19	54.37861
7.98	53.69937
7.8	53.01439
7.605	52.32258
7.425	51.62351
7.23	50.9154
7.05	50.19947
6.84	49.47341
6.66	48.73765
6.465	47.99231
6.285	47.23077
6.105	46.45976
5.91	45.6752
5.73	44.87081
5.52	44.05232
5.34	43.21478
5.145	42.35344
4.965	41.4715
4.77	40.55651
4.59	39.62037
4.41	38.63686
4.215	37.62372
4.02	36.55285
3.825	35.43043
3.645	34.23883
3.45	32.95998
3.27	31.57516
3.075	30.05374
2.895	28.40343
2.685	26.61994
2.49	24.69787
2.31	22.64394
2.115	20.47852
1.92	18.24217
1.74	15.99787
1.53	13.7537
1.34326	11.5094
1.15073	9.26519
0.95818	7.02106
0.76563	4.77703
0.57309	2.53331
0.38055	0.29105
0.18796	-1.93325
-0.00458	-4.11735
-0.19712	-6.29603
-0.38965	-8.47094
-0.58206	-10.61057
-0.77426	-12.69121
-0.96633	-14.73004
-1.15833	-16.73782
-1.35029	-18.72004
-1.545	-20.66701
-1.74	-22.55328
-1.935	-24.37092
-2.115	-26.10241
-2.31	-27.74809
-2.49	-29.30123
-2.685	-30.7667
-2.865	-32.12871
-3.075	-33.38421
-3.255	-34.56017
-3.45	-35.66342
-3.63	-36.71181
-3.825	-37.70634
-4.005	-38.66286
-4.215	-39.58081
-4.395	-40.46574
-4.59	-41.32575
-4.77	-42.15933
-4.965	-42.96901
-5.145	-43.76349
-5.34	-44.53746
-5.52	-45.29361
-5.715	-46.03873
-5.91	-46.76733
-6.09	-47.48491
-6.285	-48.19114
-6.465	-48.88648
-6.66	-49.57299
-6.84	-50.25091
-7.05	-50.91804
-7.23	-51.57856
-7.425	-52.23225
-7.605	-52.87967
-7.8	-53.51958
-7.98	-54.15289
-8.175	-54.78025
-8.37	-55.40365
-8.55	-56.02275
-8.745	-56.63546
-8.925	-57.24267
-9.12	-57.84589
-9.3	-58.4466
-9.51	-59.04268
-9.3	-58.40496
-9.12	-57.76097
-8.925	-57.11564
-8.745	-56.46504
-8.55	-55.8086
-8.37	-55.14566
-8.175	-54.47897
-7.98	-53.8071
-7.8	-53.12884
-7.605	-52.44199
-7.425	-51.74887
-7.23	-51.04748
-7.05	-50.3408
-6.84	-49.62355
-6.66	-48.89573
-6.465	-48.1592
-6.285	-47.41121
-6.09	-46.65177
-5.91	-45.88109
-5.715	-45.09267
-5.52	-44.29281
-5.325	-43.47497
-5.145	-42.63412
-4.965	-41.77862
-4.77	-40.89933
-4.59	-39.98973
-4.395	-39.05558
-4.215	-38.08738
-4.005	-37.07887
-3.825	-36.03136
-3.63	-34.92876
-3.45	-33.76966
-3.255	-32.53663
-3.075	-31.22221
-2.865	-29.79993
-2.685	-28.27323
-2.49	-26.6564
-2.31	-24.94761
-2.115	-23.15155
-1.92	-21.26992
-1.74	-19.31678
-1.545	-17.30008
-1.34621	-15.24218
-1.15419	-13.16104
-0.9621	-11.05313
-0.76992	-8.91254
-0.57757	-6.71915
-0.38504	-4.47728
-0.1925	-2.23417
2.6561E-5	0.00597
0.12839	1.50138
0.25675	2.99677
0.3851	4.49128
0.51333	5.95293
0.64145	7.37939
0.7695	8.7843
0.89752	10.17151
1.03	11.54316
1.16	12.88718
1.28	14.18912
1.41	15.44319
1.54	16.64026
1.66	17.77939
1.79	18.85726
1.91	19.87514
2.05	20.82369
2.17	21.70042
2.3	22.5228
2.42	23.29583
2.55	24.03118
2.67	24.72975
2.81	25.4023
2.93	26.0477
3.06	26.67077
3.18	27.27716
3.31	27.86321
3.43	28.43369
3.55	28.99411
3.68	29.53933
3.81	30.07235
3.94	30.5979
4.06	31.11161
4.19	31.61776
4.31	32.11619
4.44	32.60714
4.56	33.09214
4.7	33.57009
4.82	34.0412
4.95	34.5085
5.07	34.97052
5.2	35.42819
5.32	35.88021
5.45	36.32797
5.58	36.77229
5.7	37.21418
5.83	37.65159
5.95	38.08511
6.08	38.51531
6.2	38.94406
6.34	39.36538
6.46	39.76027
6.59	40.15208
6.71	40.54218
6.84	40.92958
6.96	41.31418
7.09	41.69696
7.22	42.07782
7.35	42.45706
7.47	42.83418
7.6	43.20923
7.72	43.58311
7.85	43.95487
7.97	44.32427
8.11	44.69198
8.23	45.05801
8.36	45.42242
8.48	45.78507
8.61	46.1458
8.73	46.50492
8.87	46.86184
8.99	47.21634
9.12	47.56915
9.24	47.91901
9.37	48.26646
9.49	48.6117
9.62	48.95459
9.75	49.29476
9.88	49.632
10	49.96623
10.13	50.29715
10.25	50.62447
10.38	50.94797
10.51	51.26736
10.64	51.58279
10.76	51.89417
10.89	52.20064
11.01	52.50269
11.14	52.79976
11.26	53.09168
11.4	53.37803
11.52	53.65871
11.65	53.93426
11.77	54.2046
11.9	54.46979
12.02	54.72955
12.15	54.98387
12.28	55.23261
12.41	55.47547
12.53	55.71283
12.65	55.94468
12.78	56.17109
12.9	56.39201
13.04	56.60718
13.16	56.81686
13.29	57.02065
13.41	57.21908
13.53	57.41209
13.66	57.59995
13.78	57.78259
13.92	57.95951
14.04	58.13187
14.16	58.29983
14.29	58.46345
14.41	58.62311
14.53	58.77924
14.66	58.93193
14.78	59.08145
14.91	59.22789
15.04	59.3714
15.16	59.51203
15.28	59.64966
15.41	59.78427
15.53	59.9158
15.66	60.04469
15.79	60.171
15.91	60.29483
16.04	60.41615
16.16	60.53498
16.28	60.65079
16.4	60.76411
16.53	60.87501
16.65	60.9834
16.78	61.08827
16.91	61.1886
17.03	61.2859
17.15	61.37991
17.28	61.47061
17.4	61.55667
17.52	61.63797
17.66	61.71604
17.78	61.7908
17.9	61.86241
18.02	61.93012
18.15	61.99357
18.27	62.05166
18.39	62.10123
18.51	62.1461
18.64	62.18745
18.77	62.2252
18.89	62.25906
18.76	61.92291
18.63	61.58575
18.5	61.24756
18.38	60.90827
18.25	60.56795
18.13	60.22645
18	59.88408
17.87	59.5406
17.74	59.19624
17.62	58.85114
17.49	58.50554
17.36	58.15941
17.24	57.81256
17.1	57.46489
16.98	57.11663
16.85	56.76772
16.73	56.4183
16.6	56.06828
16.48	55.71739
16.35	55.36591
16.23	55.01398
16.09	54.66169
15.97	54.30858
15.84	53.95483
15.71	53.60069
15.59	53.2462
15.46	52.89149
15.33	52.53633
15.2	52.18045
15.08	51.82337
14.95	51.46579
14.83	51.10777
14.7	50.74939
14.57	50.39056
14.44	50.0313
14.32	49.67144
14.19	49.31078
14.07	48.94923
13.94	48.58687
13.82	48.22378
13.68	47.86055
13.56	47.49702
13.43	47.13313
13.31	46.76857
13.18	46.40314
13.06	46.0363
12.93	45.66874
12.8	45.30022
12.67	44.93126
12.55	44.56199
12.42	44.19156
12.3	43.8204
12.17	43.44872
12.05	43.07609
11.91	42.70272
11.79	42.32832
11.66	41.95209
11.54	41.57505
11.41	41.19727
11.29	40.81818
11.15	40.4382
11.03	40.05631
10.9	39.6739
10.78	39.29077
10.65	38.9055
10.53	38.5195
10.4	38.13211
10.27	37.74265
10.14	37.35276
10.02	36.96103
9.89	36.56761
9.77	36.17258
9.65	35.77497
9.51	35.37539
9.39	34.97484
9.26	34.57276
9.14	34.16929
9.01	33.7628
8.89	33.35314
8.76	32.94202
8.64	32.52944
8.51	32.11494
8.38	31.6973
8.26	31.27589
8.13	30.85244
8.01	30.4256
7.88	29.99539
7.75	29.56268
7.63	29.12718
7.5	28.68809
7.38	28.24576
7.25	27.80005
7.13	27.3503
7	26.89513
6.88	26.4381
6.75	25.97477
6.62	25.50931
6.5	25.03724
6.37	24.5587
6.25	24.07701
6.13	23.59113
6	23.09967
5.87	22.60351
5.74	22.10177
5.62	21.5943
5.5	21.08213
5.37	20.56768
5.25	20.04765
5.13	19.5216
4.99	18.99041
4.87	18.45173
4.74	17.90908
4.62	17.36401
4.5	16.81284
4.37	16.25697
4.25	15.69868
4.13	15.13569
3.99	14.56499
3.87	13.98995
3.74	13.41007
3.62	12.82512
3.5	12.23716
3.37	11.64391
3.25	11.04597
3.11	10.44354
2.99	9.83699
2.87	9.22781
2.74	8.61282
2.62	7.98793
2.5	7.35252
2.36	6.71655
2.24	6.06914
2.11	5.421
1.99	4.76211
1.87	4.0972
1.74	3.43573
1.62	2.76997
1.5	2.11796
1.36	1.45167
1.24	0.76018
1.11	0.0564
0.98973	-0.66013
0.86424	-1.40297
0.73861	-2.17646
0.61286	-2.98209
0.48702	-3.80738
0.36099	-4.68046
0.23483	-5.58146
0.10867	-6.48215
-0.01759	-7.39967
-0.14404	-8.36276
-0.27087	-9.40208
-0.398	-10.50398
-0.52532	-11.64193
-0.65261	-12.76365
-0.77993	-13.87333
-0.90727	-14.98066
-1.03	-16.06397
-1.17	-17.11049
-1.29	-18.12947
-1.42	-19.12121
-1.54	-20.07827
-1.67	-20.99562
-1.79	-21.85545
-1.93	-22.66755
-2.05	-23.42787
-2.18	-24.14333
-2.3	-24.82155
-2.43	-25.46826
-2.55	-26.09007
-2.68	-26.69184
-2.81	-27.27576
-2.94	-27.84418
-3.06	-28.39558
-3.19	-28.93543
-3.31	-29.46516
-3.43	-29.98372
-3.56	-30.49273
-3.68	-30.99234
-3.82	-31.48527
-3.94	-31.9713
-4.07	-32.45086
-4.19	-32.92366
-4.32	-33.39156
-4.44	-33.8521
-4.58	-34.30874
-4.7	-34.76136
-4.83	-35.20956
-4.95	-35.65285
-5.07	-36.09275
-5.2	-36.52965
-5.32	-36.96382
-5.46	-37.39374
-5.58	-37.81925
-5.71	-38.24182
-5.83	-38.66263
-5.96	-39.08161
-6.08	-39.49589
-6.22	-39.89922
-6.34	-40.29844
-6.47	-40.6948
-6.59	-41.08741
-6.72	-41.47811
-6.84	-41.86617
-6.97	-42.25201
-7.09	-42.63545
-7.23	-43.01615
-7.35	-43.39489
-7.48	-43.77157
-7.6	-44.14566
-7.73	-44.51698
-7.85	-44.8866
-7.99	-45.25424
-8.11	-45.61968
-8.24	-45.98284
-8.36	-46.34335
-8.49	-46.70182
-8.61	-47.05785
-8.74	-47.40986
-8.87	-47.75957
-9	-48.10658
-9.12	-48.44859
-9.25	-48.78612
-9.37	-49.12108
-9.5	-49.45296
-9.62	-49.78174
-9.76	-50.10752
-9.88	-50.42971
-10.01	-50.74851
-10.13	-51.0635
-10.26	-51.37444
-10.38	-51.68083
-10.52	-51.98281
-10.64	-52.27973
-10.77	-52.57129
-10.89	-52.85631
-11.02	-53.13494
-11.14	-53.40733
-11.28	-53.67348
-11.4	-53.93374
-11.53	-54.18844
-11.65	-54.43791
-11.78	-54.68218
-11.9	-54.92144
-12.02	-55.15557
-12.15	-55.38463
-12.28	-55.6087
-12.41	-55.82739
-12.53	-56.04103
-12.65	-56.24967
-12.78	-56.45245
-12.9	-56.64992
-13.04	-56.84226
-13.16	-57.02939
-13.28	-57.21167
-13.41	-57.3891
-13.53	-57.5619
-13.66	-57.73023
-13.78	-57.89422
-13.9	-58.05395
-14.04	-58.2095
-14.16	-58.361
-14.28	-58.50928
-14.41	-58.65183
-14.53	-58.79012
-14.65	-58.92554
-14.78	-59.05824
-14.91	-59.18831
-15.03	-59.31579
-15.16	-59.43984
-15.28	-59.55954
-15.4	-59.67675
-15.53	-59.79169
-15.65	-59.90434
-15.77	-60.01466
-15.91	-60.12269
-16.03	-60.22851
-16.15	-60.33199
-16.28	-60.43334
-16.4	-60.53233
-16.52	-60.6292
-16.64	-60.72372
-16.78	-60.81589
-16.9	-60.90563
-17.02	-60.99251
-17.15	-61.07645
-17.27	-61.15709
-17.39	-61.23413
-17.51	-61.30617
-17.64	-61.36963
-17.77	-61.41141
-17.89	-61.44144
-18.01	-61.46297
-18.13	-61.4875
-18.26	-61.55263
-18.38	-61.61763
-18.5	-61.68064
-18.62	-61.74181
-18.76	-61.80079
-18.88	-61.85617
-18.74	-61.52671
-18.62	-61.19535
-18.49	-60.86244
-18.37	-60.52778
-18.24	-60.19157
-18.12	-59.85382
-17.99	-59.51445
-17.86	-59.17384
-17.73	-58.83219
-17.6	-58.48945
-17.48	-58.1459
-17.35	-57.80132
-17.23	-57.45556
-17.09	-57.10885
-16.97	-56.76134
-16.84	-56.41301
-16.72	-56.06417
-16.59	-55.71445
-16.47	-55.36362
-16.33	-55.01214
-16.21	-54.66007
-16.08	-54.30712
-15.95	-53.95313
-15.83	-53.59894
-15.7	-53.24437
-15.58	-52.88943
-15.44	-52.53406
-15.32	-52.17824
-15.19	-51.82132
-15.07	-51.46338
-14.94	-51.10499
-14.82	-50.74631
-14.69	-50.38748
-14.56	-50.02777
-14.43	-49.66754
-14.31	-49.30637
-14.18	-48.9446
-14.06	-48.5818
-13.93	-48.21813
-13.81	-47.8541
-13.67	-47.48968
-13.55	-47.12484
-13.42	-46.75962
-13.3	-46.39366
-13.17	-46.02705
-13.05	-45.65926
-12.91	-45.29045
-12.79	-44.92112
-12.66	-44.55142
-12.54	-44.18099
-12.41	-43.80953
-12.29	-43.43733
-12.15	-43.06426
-12.03	-42.6903
-11.9	-42.31525
-11.78	-41.93821
-11.65	-41.56013
-11.53	-41.1817
-11.4	-40.80231
-11.28	-40.42233
-11.14	-40.04052
-11.02	-39.6576
-10.89	-39.27424
-10.77	-38.88986
-10.64	-38.50363
-10.52	-38.1158
-10.38	-37.72613
-10.26	-37.33476
-10.13	-36.94223
-10.01	-36.54859
-9.88	-36.15385
-9.76	-35.75654
-9.64	-35.35755
-9.5	-34.95671
-9.38	-34.55448
-9.25	-34.15093
-9.13	-33.7448
-9	-33.33603
-8.88	-32.92587
-8.74	-32.51299
-8.62	-32.09739
-8.49	-31.67945
-8.37	-31.25907
-8.25	-30.83621
-8.12	-30.41063
-8	-29.98048
-7.87	-29.54895
-7.74	-29.11419
-7.61	-28.67605
-7.49	-28.23408
-7.37	-27.78933
-7.24	-27.34047
-7.12	-26.88661
-6.98	-26.42959
-6.86	-25.96882
-6.74	-25.50292
-6.61	-25.03262
-6.49	-24.55738
-6.36	-24.07826
-6.24	-23.59363
-6.12	-23.10261
-5.98	-22.60608
-5.86	-22.1064
-5.73	-21.60325
-5.61	-21.09542
-5.49	-20.58347
-5.36	-20.06153
-5.24	-19.536
-5.1	-19.00531
-4.98	-18.47332
-4.86	-17.93794
-4.73	-17.39375
-4.61	-16.845
-4.48	-16.29076
-4.36	-15.73445
-4.24	-15.17403
-4.1	-14.60699
-3.98	-14.03688
-3.86	-13.46383
-3.73	-12.8885
-3.61	-12.31082
-3.48	-11.72455
-3.35	-11.1327
-3.23	-10.53967
-3.1	-9.94642
-2.98	-9.35031
-2.85	-8.74721
-2.73	-8.1431
-2.61	-7.54288
-2.48	-6.95867
-2.35	-6.36741
-2.23	-5.76889
-2.1	-5.1655
-1.98	-4.55797
-1.85	-3.9403
-1.73	-3.32057
-1.61	-2.71905
-1.47	-2.11508
-1.35	-1.52201
-1.23	-0.94206
-1.1	-0.36991
-0.97832	0.24924
-0.85348	0.93731
-0.72873	1.59863
-0.60399	2.25822
-0.47929	2.90515
-0.35456	3.5597
-0.22969	4.25808
-0.10462	5.01345
0.02061	6.54546
0.14589	7.46388
0.27115	8.37588
0.39627	9.23971
0.52132	10.07453
0.64623	10.86413
0.77106	11.62926
0.89576	12.34864
1.02	13.09337
1.14	14.07732
1.28	15.12761
1.4	16.13539
1.53	17.10985
1.65	18.05906
1.77	18.97878
1.9	19.8869
2.02	20.76765
2.16	21.62901
2.28	22.49602
2.4	23.34748
2.53	24.17824
2.65	24.98528
2.78	25.78504
2.9	26.56854
3.02	27.33801
3.16	28.09203
3.28	28.84271
3.41	29.58452
3.53	30.31541
3.65	31.03307
3.78	31.73842
3.91	32.43387
4.04	33.118
4.16	33.79135
4.29	34.45579
4.41	35.10873
4.53	35.75238
4.66	36.38865
4.79	37.01634
4.92	37.63363
5.04	38.24456
5.16	38.84913
5.29	39.4443
5.41	40.03352
5.54	40.61537
5.66	41.19267
5.79	41.76361
5.92	42.33324
6.04	42.89418
6.17	43.45008
6.29	44.00203
6.42	44.54844
6.54	45.09091
6.67	45.62812
6.8	46.16159
6.92	46.69123
7.05	47.21512
7.17	47.73395
7.3	48.24936
7.43	48.76112
7.55	49.27026
7.68	49.77577
7.8	50.27753
7.93	50.77526
8.05	51.26977
8.18	51.76074
8.3	52.24887
8.44	52.73448
8.56	53.21656
8.68	53.69521
8.81	54.17123
8.93	54.64411
9.06	55.11488
9.19	55.58353
9.32	56.04965
9.44	56.51235
9.57	56.97261
9.69	57.43025
9.81	57.88578
9.94	58.33907
10.06	58.78914
10.2	59.23699
10.32	59.6819
10.45	60.12481
10.57	60.56488
10.7	61.00293
10.82	61.43856
10.96	61.87176
11.08	62.30264
11.2	62.7317
11.33	63.15854
11.45	63.58276
11.58	64.00395
11.7	64.42302
11.84	64.83946
11.96	65.25378
12.09	65.66618
12.21	66.07636
12.33	66.48463
12.46	66.89087
12.58	67.29429
12.72	67.69456
12.84	68.09253
12.97	68.48817
13.09	68.88118
13.22	69.27208
13.34	69.66015
13.48	70.04589
13.6	70.42931
13.72	70.81061
13.85	71.18969
13.97	71.56564
14.1	71.93865
14.22	72.30885
14.36	72.67642
14.48	73.04135
14.61	73.40368
14.73	73.76356
14.85	74.12083
14.98	74.47558
15.1	74.8276
15.24	75.17648
15.36	75.52253
15.49	75.86547
15.61	76.20546
15.73	76.54253
15.86	76.87628
15.98	77.20688
16.12	77.53436
16.24	77.85851
16.37	78.17952
16.49	78.49711
16.61	78.81136
16.74	79.12207
16.86	79.42915
17	79.73249
17.12	80.0319
17.25	80.32757
17.37	80.6194
17.49	80.90679
17.62	81.18085
17.74	81.45037
17.86	81.71483
18	81.97404
18.12	82.22892
18.25	82.47834
18.37	82.72352
18.49	82.94568
18.62	83.154
18.74	83.34657
18.87	83.5251
19	83.69879
19.12	83.8957
19.24	84.08877
19.37	84.27548
19.49	84.44362
19.61	84.59034
19.74	84.72202
19.87	84.84127
19.99	84.94438
20.11	85.01011
20.23	85.05576
20.36	85.08818
20.48	85.11917
20.6	85.14765
20.72	85.16835
20.84	85.18794
20.98	85.20652
21.1	85.22419
21.22	85.24095
21.34	85.2558
21.46	85.26741
21.58	85.2768
21.71	85.28427
21.84	85.29014
21.96	85.29529
22.08	85.29962
22.2	85.30306
22.32	85.30568
22.45	85.3071
22.57	85.3073
22.69	85.30638
22.81	85.30447
22.94	85.30135
23.06	85.29669
23.19	85.28983
23.31	85.28185
23.43	85.27256
23.55	85.26216
23.67	85.24903
23.79	85.23368
23.92	85.21702
24.05	85.19874
24.17	85.17906
24.29	85.15765
24.41	85.14462
24.53	85.15906
24.65	85.18976
24.78	85.22318
24.9	85.2562
25.02	85.2874
24.9	84.83885
24.77	84.38858
24.64	83.93619
24.52	83.48229
24.39	83.02687
24.27	82.57013
24.13	82.11189
24.01	81.65212
23.88	81.19136
23.76	80.72916
23.63	80.26567
23.51	79.80116
23.38	79.33595
23.24	78.86973
23.12	78.40289
22.99	77.93515
22.87	77.46621
22.74	76.99674
22.62	76.52628
22.48	76.05531
22.36	75.58384
22.23	75.11145
22.11	74.63836
21.98	74.16425
21.86	73.68975
21.73	73.21423
21.6	72.73791
21.47	72.26119
21.35	71.78416
21.22	71.30693
21.09	70.82929
20.97	70.35126
20.83	69.8722
20.71	69.39204
20.58	68.91137
20.46	68.43021
20.33	67.94903
20.21	67.46736
20.07	66.98448
19.95	66.50088
19.82	66.01679
19.7	65.53178
19.57	65.04556
19.45	64.55903
19.32	64.07251
19.2	63.58569
19.06	63.09857
18.94	62.61094
18.81	62.12219
18.69	61.63304
18.56	61.14207
18.44	60.6502
18.3	60.15803
18.18	59.66514
18.05	59.17125
17.93	58.67655
17.8	58.18104
17.68	57.68472
17.55	57.1873
17.42	56.68896
17.29	56.18921
17.17	55.68855
17.04	55.18779
16.92	54.68592
16.8	54.18354
16.66	53.67936
16.54	53.17405
16.41	52.66855
16.29	52.16213
16.16	51.6542
16.04	51.14536
15.91	50.6345
15.79	50.12163
15.65	49.60743
15.53	49.09254
15.4	48.57713
15.28	48.06032
15.16	47.54027
15.03	47.01932
14.91	46.49766
14.77	45.97417
14.65	45.44968
14.52	44.92318
14.4	44.39425
14.28	43.8639
14.15	43.33173
14.02	42.79745
13.89	42.26165
13.77	41.72473
13.64	41.1857
13.52	40.64546
13.4	40.10068
13.27	39.55438
13.15	39.00554
13.01	38.45531
12.89	37.90335
12.77	37.34856
12.64	36.79136
12.52	36.23102
12.39	35.66876
12.27	35.10539
12.14	34.539
12.01	33.96907
11.89	33.39732
11.76	32.82335
11.64	32.24493
11.52	31.66582
11.38	31.08457
11.26	30.50354
11.14	29.91835
11.01	29.33287
10.89	28.74739
10.76	28.16089
10.64	27.57309
10.52	26.98458
10.38	26.39475
10.26	25.80493
10.14	25.2144
10.01	24.62246
9.89	24.02789
9.77	23.43311
9.64	22.83824
9.51	22.24428
9.39	21.65011
9.26	21.0519
9.14	20.45401
9.01	19.8559
8.89	19.26012
8.77	18.66696
8.64	18.07441
8.51	17.48075
8.39	16.88921
8.26	16.3005
8.14	15.71471
8.02	15.13024
7.9	14.54677
7.77	13.962
7.64	13.37752
7.52	12.79689
7.39	12.2208
7.27	11.64845
7.15	11.07892
7.02	10.51101
6.9	9.94296
6.78	9.37922
6.64	8.82004
6.52	8.26553
6.4	7.71677
6.27	7.17109
6.15	6.62753
6.03	6.0941
5.91	5.56607
5.77	5.05031
5.65	4.53741
5.53	4.02597
5.4	3.51957
5.28	3.01872
5.16	2.52126
5.04	2.02587
4.91	1.53608
4.79	1.04843
4.66	0.56247
4.53	0.0918
4.41	-0.35808
4.29	-0.8034
4.17	-1.2411
4.04	-1.67475
3.92	-2.1039
3.8	-2.52906
3.67	-2.95782
3.54	-3.3816
3.42	-3.79968
3.3	-4.21218
3.18	-4.61592
3.05	-5.01164
2.93	-5.40307
2.81	-5.78858
2.68	-6.17026
2.55	-6.54634
2.43	-6.9144
2.31	-7.27621
2.19	-7.63294
2.06	-7.9848
1.94	-8.33245
1.82	-8.67196
1.69	-9.00376
1.56	-9.31411
1.44	-9.60817
1.32	-9.89848
1.2	-10.18808
1.07	-10.47577
0.95009	-10.75548
0.82676	-11.01318
0.70345	-11.26685
0.58016	-11.51405
0.45684	-11.77184
0.33351	-12.03127
0.2102	-12.28381
0.08694	-12.51991
-0.03633	-12.75983
-0.15963	-13.00874
-0.28298	-13.27533
-0.40645	-13.58272
-0.53019	-13.97786
-0.65425	-14.48063
-0.77873	-15.11539
-0.90422	-16.04673
-1.03	-17.18074
-1.16	-18.30555
-1.29	-19.34929
-1.41	-20.29768
-1.53	-21.18641
-1.66	-22.03081
-1.78	-22.84258
-1.91	-23.64356
-2.03	-24.43817
-2.16	-25.22631
-2.29	-26.01457
-2.41	-26.78282
-2.54	-27.5322
-2.66	-28.26844
-2.78	-28.99429
-2.92	-29.70498
-3.04	-30.40285
-3.17	-31.08821
-3.29	-31.76406
-3.41	-32.43265
-3.54	-33.0972
-3.66	-33.75428
-3.8	-34.39752
-3.92	-35.03188
-4.04	-35.65948
-4.17	-36.27949
-4.29	-36.889
-4.42	-37.48953
-4.54	-38.0839
-4.66	-38.6713
-4.8	-39.24841
-4.92	-39.81854
-5.05	-40.38342
-5.17	-40.94234
-5.29	-41.49541
-5.42	-42.04383
-5.54	-42.587
-5.68	-43.12281
-5.8	-43.65466
-5.92	-44.18077
-6.05	-44.70284
-6.17	-45.22097
-6.3	-45.73465
-6.42	-46.24399
-6.54	-46.7497
-6.68	-47.25127
-6.8	-47.74789
-6.93	-48.24118
-7.05	-48.73113
-7.18	-49.21775
-7.3	-49.70104
-7.43	-50.18131
-7.56	-50.65682
-7.68	-51.12951
-7.81	-51.59936
-7.93	-52.06579
-8.06	-52.52939
-8.18	-52.99037
-8.3	-53.4468
-8.44	-53.89999
-8.56	-54.35026
-8.69	-54.79791
-8.81	-55.24333
-8.94	-55.68674
-9.06	-56.12751
-9.19	-56.56526
-9.32	-57.00078
-9.44	-57.43389
-9.57	-57.86467
-9.69	-58.29283
-9.82	-58.71816
-9.94	-59.14055
-10.06	-59.56063
-10.2	-59.97839
-10.32	-60.39402
-10.45	-60.80713
-10.57	-61.21791
-10.7	-61.62668
-10.82	-62.03292
-10.95	-62.43715
-11.08	-62.83965
-11.2	-63.23984
-11.33	-63.6376
-11.45	-64.03263
-11.58	-64.42565
-11.7	-64.81603
-11.83	-65.2044
-11.96	-65.59035
-12.08	-65.97417
-12.21	-66.35588
-12.33	-66.73525
-12.46	-67.11242
-12.58	-67.48726
-12.7	-67.85937
-12.84	-68.22875
-12.96	-68.59642
-13.09	-68.96136
-13.21	-69.32378
-13.34	-69.68306
-13.46	-70.04003
-13.59	-70.39468
-13.72	-70.747
-13.84	-71.09678
-13.97	-71.44335
-14.09	-71.78709
-14.22	-72.12799
-14.34	-72.46597
-14.47	-72.80133
-14.6	-73.13406
-14.72	-73.46406
-14.85	-73.79124
-14.97	-74.11579
-15.09	-74.43741
-15.22	-74.7563
-15.34	-75.07187
-15.48	-75.3844
-15.6	-75.6935
-15.73	-75.99967
-15.85	-76.30241
-15.97	-76.60191
-16.1	-76.89788
-16.23	-77.19043
-16.36	-77.47933
-16.48	-77.7646
-16.6	-78.04613
-16.73	-78.31211
-16.85	-78.56466
-16.97	-78.81237
-17.1	-79.05492
-17.23	-79.29202
-17.35	-79.52317
-17.48	-79.74795
-17.6	-79.96576
-17.72	-80.17661
-17.85	-80.38453
-17.97	-80.59022
-18.1	-80.76795
-18.23	-80.93234
-18.35	-81.08653
-18.47	-81.23569
-18.6	-81.38271
-18.72	-81.52661
-18.84	-81.66354
-18.96	-81.79815
-19.1	-81.93053
-19.22	-82.06039
-19.34	-82.18772
-19.47	-82.31274
-19.59	-82.43512
-19.71	-82.55337
-19.83	-82.66839
-19.97	-82.78087
-20.09	-82.89054
-20.21	-82.99688
-20.33	-83.10058
-20.46	-83.20167
-20.58	-83.29991
-20.7	-83.39555
-20.82	-83.48824
-20.96	-83.57822
-21.08	-83.66527
-21.2	-83.74937
-21.32	-83.83046
-21.45	-83.90762
-21.57	-83.9788
-21.69	-84.04434
-21.81	-84.10594
-21.93	-84.1644
-22.07	-84.21934
-22.19	-84.27084
-22.31	-84.31911
-22.43	-84.36455
-22.55	-84.40686
-22.68	-84.44614
-22.8	-84.48219
-22.92	-84.51945
-23.05	-84.56873
-23.18	-84.6279
-23.3	-84.69233
-23.42	-84.75534
-23.54	-84.81593
-23.66	-84.874
-23.79	-84.92954
-23.91	-84.98194
-24.04	-85.03142
-24.16	-85.07726
-24.28	-85.1214
-24.41	-85.16431
-24.53	-85.20511
-24.65	-85.24348
-24.77	-85.27872
-24.89	-85.31104
-25.02	-85.34022
-24.89	-84.89166
-24.77	-84.44129
-24.64	-83.98931
-24.52	-83.5355
-24.39	-83.08039
-24.25	-82.62365
-24.13	-82.16581
-24	-81.70636
-23.88	-81.24578
-23.75	-80.784
-23.63	-80.32091
-23.5	-79.8568
-23.38	-79.39199
-23.24	-78.92638
-23.12	-78.45994
-22.99	-77.99281
-22.86	-77.52457
-22.74	-77.05561
-22.61	-76.58585
-22.48	-76.11549
-22.35	-75.64462
-22.23	-75.17305
-22.1	-74.70076
-21.98	-74.22778
-21.85	-73.75418
-21.73	-73.27977
-21.59	-72.80436
-21.47	-72.32844
-21.34	-71.85232
-21.22	-71.376
-21.09	-70.89927
-20.97	-70.42203
-20.83	-69.9439
-20.71	-69.46474
-20.58	-68.98469
-20.45	-68.50433
-20.33	-68.02396
-20.2	-67.5433
-20.07	-67.06133
-19.94	-66.57894
-19.82	-66.09605
-19.69	-65.61236
-19.57	-65.12755
-19.44	-64.64214
-19.32	-64.15684
-19.18	-63.67123
-19.06	-63.18551
-18.93	-62.69919
-18.81	-62.21196
-18.68	-61.72433
-18.56	-61.23508
-18.43	-60.74472
-18.3	-60.25376
-18.17	-59.76239
-18.05	-59.27001
-17.92	-58.77683
-17.8	-58.28283
-17.68	-57.78782
-17.55	-57.29232
-17.42	-56.796
-17.29	-56.29857
-17.17	-55.79973
-17.04	-55.30099
-16.92	-54.80144
-16.79	-54.30109
-16.66	-53.79881
-16.53	-53.29533
-16.41	-52.79144
-16.28	-52.28693
-16.16	-51.78113
-16.03	-51.27421
-15.91	-50.76557
-15.77	-50.25492
-15.65	-49.74345
-15.53	-49.23068
-15.4	-48.71689
-15.28	-48.202
-15.15	-47.68397
-15.03	-47.16533
-14.89	-46.64559
-14.77	-46.12433
-14.64	-45.60216
-14.52	-45.07757
-14.4	-44.55076
-14.27	-44.02223
-14.15	-43.49249
-14.01	-42.96033
-13.89	-42.42644
-13.76	-41.89125
-13.64	-41.35273
-13.52	-40.81399
-13.39	-40.27194
-13.27	-39.72574
-13.13	-39.17802
-13.01	-38.62858
-12.89	-38.07824
-12.76	-37.52508
-12.64	-36.96989
-12.51	-36.40945
-12.39	-35.84658
-12.27	-35.28251
-12.13	-34.71672
-12.01	-34.14699
-11.88	-33.57414
-11.76	-32.99855
-11.64	-32.41942
-11.51	-31.83879
-11.38	-31.25401
-11.26	-30.66934
-11.13	-30.08042
-11.01	-29.48919
-10.88	-28.89502
-10.76	-28.30126
-10.64	-27.70659
-10.51	-27.1108
-10.38	-26.51331
-10.26	-25.9151
-10.13	-25.317
-10.01	-24.71819
-9.89	-24.12018
-9.76	-23.52278
-9.64	-22.91912
-9.51	-22.31355
-9.38	-21.70837
-9.26	-21.10462
-9.14	-20.50248
-9.01	-19.90155
-8.89	-19.2992
-8.76	-18.69685
-8.64	-18.09673
-8.51	-17.49721
-8.38	-16.89658
-8.26	-16.29716
-8.14	-15.70128
-8.01	-15.10873
-7.89	-14.51598
-7.77	-13.92686
-7.64	-13.34138
-7.51	-12.7566
-7.39	-12.17425
-7.27	-11.59392
-7.14	-11.01702
-7.02	-10.44325
-6.9	-9.8749
-6.77	-9.3148
-6.64	-8.75997
-6.52	-8.20788
-6.39	-7.66213
-6.27	-7.12559
-6.15	-6.59123
-6.03	-6.0597
-5.9	-5.53461
-5.77	-5.01479
-5.65	-4.49616
-5.52	-3.98116
-5.4	-3.4722
-5.28	-2.97096
-5.15	-2.47284
-5.03	-1.97615
-4.91	-1.48705
-4.79	-0.99898
-4.65	-0.52027
-4.53	-0.05005
-4.41	0.42034
-4.29	0.89228
-4.16	1.35802
-4.04	1.81865
-3.92	2.27284
-3.8	2.71651
-3.66	3.15133
-3.54	3.57879
-3.42	3.99846
-3.29	4.41229
-3.17	4.81935
-3.05	5.2193
-2.93	5.61338
-2.79	6
-2.67	6.37768
-2.55	6.7419
-2.43	7.09608
-2.31	7.44376
-2.18	7.78587
-2.06	8.12242
-1.94	8.45292
-1.82	8.77971
-1.68	9.08232
-1.56	9.37077
-1.44	9.65516
-1.32	9.93539
-1.19	10.20292
-1.07	11.3977
-0.94677	11.65945
-0.8235	11.91601
-0.70024	12.16772
-0.57699	12.41481
-0.45378	12.6478
-0.3306	12.86977
-0.20744	13.08536
-0.08429	13.29929
0.03886	13.51057
0.162	13.75794
0.28512	14.00036
0.40825	14.24508
0.53141	14.49906
0.65466	14.78707
0.77826	15.20144
0.90225	15.75021
1.03	16.35615
1.16	16.97134
1.28	17.63896
1.4	18.46148
1.53	19.32431
1.65	20.17172
1.77	21.0069
1.9	21.83063
2.02	22.62362
2.15	23.39194
2.28	24.14813
2.4	24.90906
2.53	25.68146
2.65	26.4414
2.77	27.18768
2.9	27.92052
3.02	28.645
3.15	29.36076
3.28	30.06849
3.4	30.77424
3.52	31.47491
3.65	32.17272
3.77	32.86392
3.91	33.54752
4.03	34.22452
4.15	34.89369
4.28	35.55745
4.4	36.21606
4.52	36.87146
4.65	37.52983
4.77	38.1827
4.9	38.82994
5.03	39.46959
5.15	40.10175
5.28	40.7306
5.4	41.35428
5.52	41.97024
5.65	42.58081
5.77	43.18696
5.9	43.78872
6.03	44.38342
6.15	44.97283
6.28	45.55729
6.4	46.13525
6.52	46.70935
6.66	47.27795
6.78	47.84302
6.9	48.40203
7.03	48.95641
7.15	49.50716
7.28	50.05373
7.4	50.59665
7.52	51.13572
7.66	51.67082
7.78	52.20164
7.91	52.72925
8.03	53.25356
8.15	53.77391
8.28	54.29017
8.4	54.80314
8.52	55.31302
8.66	55.81959
8.78	56.3233
8.91	56.82404
9.03	57.32048
9.15	57.8134
9.28	58.30333
9.41	58.79184
9.54	59.28365
9.66	59.77239
9.78	60.25615
9.91	60.73662
10.03	61.21412
10.16	61.68918
10.29	62.16084
10.41	62.62951
10.54	63.09588
10.66	63.55993
10.79	64.02134
10.91	64.47967
11.03	64.93545
11.17	65.38827
11.29	65.83811
11.42	66.28575
11.54	66.73108
11.66	67.17354
11.79	67.61391
11.91	68.05031
12.05	68.48451
12.17	68.91662
12.29	69.34586
12.42	69.77268
12.54	70.19707
12.66	70.61905
12.79	71.03859
12.91	71.45561
13.05	71.87064
13.17	72.28346
13.29	72.69387
13.42	73.10219
13.54	73.50785
13.67	73.91121
13.79	74.31224
13.92	74.71076
14.05	75.10695
14.17	75.50171
14.3	75.89471
14.42	76.28562
14.54	76.67432
14.67	77.06093
14.8	77.44511
14.92	77.82699
15.05	78.206
15.17	78.58226
15.3	78.95642
15.42	79.32804
15.54	79.69769
15.68	80.06502
15.8	80.4296
15.93	80.79209
16.05	81.15215
16.17	81.51012
16.3	81.865
16.42	82.21658
16.54	82.56574
16.68	82.91258
16.8	83.257
16.93	83.599
17.05	83.93834
17.17	84.27483
17.3	84.6089
17.42	84.94075
17.55	85.27031
17.68	85.59743
17.8	85.92235
17.92	86.24496
18.05	86.56525
18.17	86.88312
18.29	87.19845
18.43	87.51126
18.55	87.82186
18.68	88.13014
18.8	88.4359
18.92	88.73934
19.05	89.04035
19.17	89.33894
19.29	89.63511
19.43	89.92908
19.55	90.22085
19.67	90.51018
19.8	90.79721
19.92	91.08192
20.04	91.3642
20.17	91.64407
20.3	91.92151
20.42	92.19654
20.55	92.46913
20.67	92.7393
20.79	93.00705
20.92	93.27237
21.04	93.53538
21.16	93.79564
21.3	94.05347
21.42	94.30877
21.54	94.56175
21.67	94.8122
21.79	95.06035
21.91	95.30595
22.04	95.54902
22.17	95.78957
22.29	96.02768
22.42	96.26304
22.54	96.49575
22.66	96.72594
22.78	96.95337
22.91	97.17826
23.03	97.40051
23.15	97.61836
23.29	97.83356
23.41	98.04567
23.53	98.25493
23.66	98.46131
23.78	98.66506
23.9	98.86584
24.02	99.06385
24.16	99.25878
24.28	99.44677
24.4	99.63024
24.53	99.81019
24.65	99.98662
24.77	100.15875
24.89	100.32614
25.02	100.47106
25.15	100.58613
25.27	100.68456
25.39	100.78046
25.51	100.87051
25.64	100.9554
25.76	101.03588
25.88	101.10908
26	101.17754
26.12	101.24491
26.26	101.31085
26.38	101.37458
26.5	101.43313
26.62	101.49598
26.74	101.56423
26.87	101.63082
26.99	101.6961
27.12	101.7627
27.24	101.83095
27.36	101.9003
27.49	101.96876
27.61	102.0348
27.73	102.09931
27.85	102.16194
27.97	102.2228
28.09	102.27927
28.23	102.33264
28.35	102.38481
28.47	102.43741
28.59	102.49101
28.71	102.54537
28.84	102.59974
28.96	102.65158
29.08	102.70186
29.2	102.75039
29.33	102.79705
29.45	102.84184
29.58	102.88629
29.7	102.93195
29.82	102.97585
29.94	103.01822
30.06	103.05881
30.18	103.09765
30.32	103.14266
30.44	103.22114
30.56	103.29876
30.68	103.37515
30.81	103.45056
30.93	103.52355
31.05	103.59543
31.17	103.6618
31.3	103.72213
31.43	103.78079
31.55	103.83802
31.67	103.89217
31.79	103.94235
31.91	103.99154
32.04	104.03973
32.16	104.08716
32.29	104.13382
32.41	104.17982
32.53	104.22526
32.66	104.27015
32.78	104.3145
32.9	104.3584
33.02	104.40187
33.14	104.44499
33.27	104.48758
33.4	104.52971
33.52	104.57108
33.64	104.61168
33.76	104.64887
33.89	104.68561
34.01	104.72191
34.13	104.75788
34.25	104.79341
34.38	104.8285
34.51	104.86326
34.63	104.89758
34.75	104.93156
34.87	104.965
34.99	104.99811
35.11	105.03066
35.24	105.06289
35.37	105.09457
35.49	105.12591
35.61	105.15659
35.73	105.18684
35.86	105.21663
35.98	105.24588
36.1	105.27448
36.22	105.30263
36.34	105.33
36.48	105.35662
36.6	105.38267
36.72	105.40806
36.84	105.43214
36.96	105.45544
37.09	105.47802
37.21	105.42018
37.33	105.36136
37.2	104.84592
37.08	104.32949
36.95	103.81185
36.83	103.29311
36.7	102.77348
36.58	102.25308
36.44	101.73159
36.32	101.20954
36.19	100.68693
36.07	100.16357
35.94	99.63965
35.8	99.11474
35.68	98.58927
35.55	98.06337
35.43	97.53614
35.3	97.00869
35.18	96.4807
35.05	95.95204
34.92	95.4236
34.79	94.89451
34.67	94.36519
34.54	93.83576
34.42	93.30589
34.29	92.77591
34.17	92.24549
34.03	91.7144
33.91	91.18343
33.78	90.65213
33.66	90.12028
33.53	89.58821
33.4	89.05559
33.27	88.52307
33.14	87.98968
33.02	87.45628
32.89	86.922
32.77	86.38761
32.64	85.85301
32.52	85.31841
32.38	84.78391
32.26	84.24897
32.13	83.71426
32.01	83.17877
31.88	82.64295
31.76	82.1068
31.63	81.57032
31.5	81.03406
31.37	80.49781
31.25	79.9611
31.12	79.42419
31	78.88704
30.87	78.34924
30.75	77.81089
30.61	77.27199
30.49	76.73287
30.36	76.19418
30.24	75.6555
30.11	75.11659
29.99	74.57759
29.86	74.03813
29.73	73.49868
29.61	72.95823
29.48	72.41757
29.36	71.87669
29.23	71.3359
29.11	70.79513
28.97	70.25403
28.85	69.71314
28.72	69.1716
28.6	68.62972
28.47	68.08718
28.35	67.54398
28.22	67.00034
28.09	66.45648
27.97	65.91262
27.84	65.36821
27.72	64.82347
27.59	64.27795
27.47	63.73222
27.34	63.18704
27.21	62.64153
27.08	62.09536
26.96	61.5483
26.84	61.00103
26.71	60.45265
26.59	59.90416
26.45	59.3559
26.33	58.8073
26.2	58.25881
26.08	57.71011
25.96	57.15854
25.83	56.60774
25.71	56.05671
25.58	55.50492
25.45	54.95346
25.32	54.40123
25.2	53.84845
25.08	53.29479
24.95	52.7409
[truncated: 9,757 more rows]
