# Supplementary material for: Seismic collapse assessment of bridge piers constructed with steel fibers reinforced concrete
Source: PLoS One. 2018 Jul 10;13(7):e0200072. doi: 10.1371/journal.pone.0200072 (PMC6039000; doi:10.1371/journal.pone.0200072)
Supplement: S3 File — (TXT) [file pone.0200072.s003.txt]

0.05687	-10.81261
0.22745	-9.95756
0.4549	-9.03358
0.7013	-7.88714
0.92874	-7.12996
1.12	-6.12579
1.33	-4.98969
1.54	-3.95973
1.8	-2.87321
1.99	-1.82725
2.2	-0.61893
2.46	0.54543
2.67	1.83962
2.84	3.18778
3.09	4.72446
3.28	6.33429
3.53	7.91348
3.71	9.74303
3.96	11.35136
4.15	13.01941
4.34	14.83822
4.61	16.48615
4.8	18.38147
4.97	20.07732
5.17	21.79075
5.36	23.34252
5.57	24.9666
5.8	26.52994
5.97	28.03573
6.16	29.24468
6.35	30.64934
6.56	31.65921
6.77	32.8785
6.96	34.0582
7.15	35.18033
7.37	36.00348
7.54	36.99263
7.77	37.94349
8	38.82075
8.15	39.65556
8.36	40.65746
8.62	41.34945
8.83	42.15809
9.02	43.04621
9.25	43.79057
9.44	44.68957
9.65	45.311
9.89	46.39211
10.06	46.93938
10.25	47.70068
10.46	48.45161
10.65	49.10889
10.78	48.56746
10.67	44.73622
10.5	42.11596
10.24	39.28349
9.97	36.4535
9.69	33.83167
9.48	31.35287
9.25	29.17348
8.98	26.92652
8.78	24.85944
8.55	22.76362
8.32	20.84636
8.09	18.92386
7.85	16.86469
7.62	14.94149
7.3	13.20691
7.13	11.58966
6.88	9.75486
6.61	8.21489
6.33	6.51793
6.12	4.44872
5.84	2.91791
5.55	1.08821
5.27	-0.41294
4.98	-2.39284
4.74	-4.07909
4.45	-6.15811
4.17	-7.85955
3.87	-9.61936
3.62	-11.19395
3.28	-12.7765
3.01	-14.0083
2.73	-15.41601
2.46	-16.79835
2.14	-17.94946
1.86	-19.12905
1.52	-20.27248
1.27	-21.24235
0.92874	-22.17552
0.60653	-23.17597
0.30327	-24.0123
0.03791	-24.91001
-0.32221	-26.05787
-0.62547	-26.7074
-0.90978	-27.66047
-1.23	-28.664
-1.59	-29.55093
-1.86	-30.43863
-2.18	-31.41098
-2.52	-32.31301
-2.82	-33.32727
-3.11	-34.17069
-3.43	-34.95121
-3.75	-36.02334
-4.06	-36.9648
-4.38	-37.8824
-4.72	-38.92953
-5.02	-39.83076
-5.34	-40.74014
-5.67	-41.58165
-5.97	-42.37467
-6.27	-43.00407
-6.63	-43.82779
-6.92	-44.52928
-7.26	-45.27877
-7.56	-46.02037
-7.92	-46.76087
-8.24	-47.4633
-8.55	-48.14535
-8.87	-48.77072
-9.25	-49.4213
-9.55	-50.21435
-9.87	-50.83969
-10.2	-51.605
-10.56	-52.60076
-10.82	-51.53871
-10.67	-49.86395
-10.44	-47.81676
-10.14	-46.16264
-9.87	-44.56102
-9.53	-43.11592
-9.21	-41.78953
-8.91	-40.32976
-8.61	-39.27018
-8.28	-38.26263
-7.98	-37.18718
-7.68	-36.18422
-7.34	-35.24195
-7.01	-34.37219
-6.75	-33.55564
-6.37	-32.61491
-6.1	-31.58454
-5.78	-30.58899
-5.44	-29.82461
-5.14	-28.72982
-4.81	-27.98525
-4.51	-27.28398
-4.21	-26.10797
-3.87	-25.29519
-3.56	-24.29869
-3.28	-23.54687
-2.94	-22.54809
-2.65	-21.64315
-2.33	-20.65444
-2.01	-19.82846
-1.71	-18.68424
-1.38	-17.85218
-1.08	-16.90606
-0.75815	-16.07114
-0.47384	-15.08867
-0.09476	-14.22364
0.15164	-13.06887
0.47385	-11.80811
0.75816	-10.80897
1.04	-9.55995
1.38	-8.28124
1.69	-7.00781
1.95	-5.8792
2.26	-4.58842
2.54	-3.04375
2.82	-1.56893
3.13	0.17297
3.37	1.80566
3.71	3.73918
4	5.77385
4.28	7.96932
4.51	9.78942
4.81	11.92487
5.08	13.81637
5.4	15.84938
5.67	17.62735
5.95	19.49656
6.25	21.26545
6.48	23.04139
6.75	24.8136
6.99	26.62401
7.26	28.2648
7.54	29.89578
7.79	31.6746
8.04	33.19277
8.26	34.91472
8.51	36.48865
8.79	38.24614
9	39.59952
9.29	41.31303
9.55	42.83361
9.84	44.20647
10.14	45.61679
10.39	46.95182
10.67	48.22269
10.82	47.81876
10.73	44.9225
10.54	41.95915
10.27	38.83551
10.05	36.16315
9.76	33.38818
9.51	30.87025
9.27	28.51509
9.04	26.67772
8.81	24.454
8.59	22.35223
8.36	20.43088
8.11	18.67988
7.88	16.97707
7.68	14.86912
7.41	13.05738
7.18	11.38001
6.92	9.68883
6.69	7.69924
6.37	6.00179
6.14	4.28565
5.91	2.51816
5.63	0.87857
5.33	-0.96319
5.06	-2.79393
4.8	-4.63204
4.49	-6.35122
4.26	-8.57375
3.96	-10.47035
3.7	-12.20889
3.39	-13.61136
3.09	-15.0945
2.82	-16.20959
2.52	-17.50955
2.2	-18.76156
1.93	-19.88577
1.67	-21.03984
1.35	-21.80701
1.06	-22.65593
0.75816	-23.49754
0.39804	-24.38375
0.11373	-25.20235
-0.17058	-26.12019
-0.51175	-27.1329
-0.81501	-28.12699
-1.1	-28.90622
-1.48	-29.84813
-1.82	-30.67768
-2.1	-31.68654
-2.45	-32.63283
-2.73	-33.59562
-3.05	-34.51528
-3.34	-35.71133
-3.66	-36.30765
-3.98	-37.1724
-4.3	-38.32616
-4.64	-39.10363
-4.97	-40.05322
-5.27	-40.80157
-5.59	-41.57992
-5.89	-42.38153
-6.22	-43.38958
-6.56	-44.13359
-6.84	-44.95937
-7.18	-45.55256
-7.51	-46.27448
-7.87	-46.97425
-8.21	-47.73885
-8.51	-48.39896
-8.81	-49.08182
-9.17	-49.87772
-9.5	-50.56391
-9.84	-51.36913
-10.14	-52.04048
-10.46	-52.97749
-10.75	-53.06799
-10.6	-50.3491
-10.39	-48.36422
-10.12	-46.71581
-9.76	-45.12687
-9.44	-43.61324
-9.19	-42.15566
-8.85	-41.00967
-8.55	-39.88012
-8.24	-39.05254
-7.9	-37.79121
-7.58	-37.00168
-7.28	-36.13532
-6.99	-35.25503
-6.67	-34.36529
-6.35	-33.47885
-6.05	-32.34955
-5.72	-31.62464
-5.42	-30.67035
-5.08	-29.83584
-4.74	-28.96021
-4.45	-27.94141
-4.17	-27.05729
-3.83	-26.01752
-3.54	-25.28714
-3.3	-24.34467
-2.92	-23.44647
-2.6	-22.56731
-2.31	-21.4696
-1.97	-20.64412
-1.67	-19.58927
-1.35	-18.56905
-1.02	-17.91736
-0.72024	-16.92133
-0.39802	-15.90859
-0.09476	-15.02268
0.2085	-14.11738
0.51176	-12.87408
0.81502	-11.75077
1.08	-10.48891
1.4	-9.27245
1.71	-7.9796
1.97	-6.91374
2.26	-5.67947
2.54	-4.10976
2.84	-2.47578
3.13	-1.22725
3.39	0.79162
3.71	2.68421
4.02	4.72459
4.32	6.62195
4.59	8.52882
4.83	10.43892
5.16	12.73044
5.4	14.30862
5.69	16.13102
5.95	18.12191
6.25	20.0678
6.52	21.69567
6.8	23.17363
7.03	25.2837
7.32	26.93314
7.56	28.63208
7.81	30.14624
8.07	31.71926
8.3	33.42845
8.53	35.19631
8.81	36.80038
9.02	38.36182
9.29	40.05855
9.53	41.75156
9.82	43.41207
10.1	44.7833
10.31	46.32296
10.6	47.46696
10.78	48.56073
10.69	45.09815
10.48	41.2863
10.24	38.32646
10.01	35.68458
9.69	33.16953
9.48	30.61958
9.21	28.46001
8.98	26.43487
8.78	24.12253
8.53	22.31949
8.3	20.17449
8.07	18.39477
7.85	16.65283
7.62	14.85172
7.35	12.89911
7.15	11.20804
6.84	9.41119
6.65	7.82231
6.35	5.85461
6.1	3.93439
5.88	2.35156
5.59	0.64725
5.29	-1.19197
5.04	-3.1792
4.8	-4.9794
4.49	-7.12181
4.26	-9.0275
3.96	-10.65575
3.68	-12.38072
3.37	-13.81622
3.13	-15.29244
2.82	-16.48857
2.54	-17.84334
2.22	-19.07118
1.93	-20.33788
1.67	-21.39556
1.36	-22.07195
1.02	-22.88204
0.7013	-23.86613
0.39804	-24.78248
0.15164	-25.59021
-0.15162	-26.46252
-0.47384	-27.61321
-0.79605	-28.33743
-1.14	-29.34279
-1.46	-30.25027
-1.78	-31.44189
-2.07	-32.33151
-2.39	-33.1725
-2.71	-34.20135
-2.99	-35.00426
-3.3	-35.9081
-3.64	-36.81638
-3.96	-37.69659
-4.28	-38.45494
-4.62	-39.38831
-4.93	-40.18753
-5.23	-41.00134
-5.57	-42.01164
-5.88	-42.79675
-6.2	-43.78819
-6.5	-44.57959
-6.82	-45.34417
-7.16	-46.02982
-7.45	-46.61237
-7.81	-47.29535
-8.13	-48.1641
-8.47	-48.80291
-8.79	-49.46944
-9.14	-50.07428
-9.42	-51.01117
-9.82	-51.71025
-10.12	-52.41292
-10.44	-53.30209
-10.73	-53.47472
-10.61	-51.48711
-10.48	-49.58082
-10.24	-47.98039
-10.03	-46.60578
-9.74	-45.32037
-9.46	-44.09786
-9.25	-42.8671
-8.98	-41.84776
-8.7	-40.9007
-8.47	-40.16599
-8.21	-39.18564
-7.92	-38.4908
-7.66	-37.76185
-7.39	-37.11253
-7.15	-36.21484
-6.86	-35.54576
-6.61	-34.78742
-6.37	-34.19781
-6.07	-33.09181
-5.84	-32.4584
-5.57	-31.6503
-5.33	-31.14924
-5.02	-30.3434
-4.78	-29.71784
-4.53	-28.70412
-4.25	-28.09259
-4	-27.21937
-3.73	-26.42682
-3.49	-25.78814
-3.22	-24.99786
-2.98	-24.30125
-2.71	-23.39729
-2.45	-22.71399
-2.18	-21.9439
-1.91	-21.25803
-1.65	-20.39533
-1.42	-19.58444
-1.14	-18.6288
-0.85291	-18.03339
-0.62547	-17.24481
-0.34116	-16.66386
-0.11372	-15.67399
0.13268	-14.98926
0.37908	-13.93222
0.64444	-12.97553
0.85293	-12.1987
1.12	-11.19769
1.38	-10.15635
1.61	-9.01178
1.88	-8.03813
2.1	-6.97641
2.37	-5.86799
2.6	-4.68898
2.82	-3.37872
3.03	-1.93017
3.28	-0.53653
3.54	0.85584
3.79	2.60985
4.02	4.18611
4.25	5.76987
4.47	7.52865
4.76	9.11382
4.97	10.83979
5.17	12.29333
5.4	13.86295
5.69	15.35031
5.89	16.89653
6.1	18.33725
6.33	19.97413
6.61	21.4188
6.8	22.87509
6.99	24.1107
7.24	25.75184
7.45	27.26414
7.66	28.35838
7.85	29.67357
8.06	31.22033
8.23	32.63551
8.45	33.85694
8.64	35.23058
8.87	36.62414
9.02	38.01698
9.25	39.49509
9.46	40.85509
9.67	42.19464
9.89	43.51559
10.12	44.84505
10.31	46.21936
10.54	47.20455
10.75	48.39439
10.94	49.34797
11.13	50.36206
11.37	50.97458
11.58	51.84907
11.79	52.51746
11.96	53.38622
12.15	54.22149
12.41	55.36222
12.59	56.12176
12.76	57.11855
12.95	58.24145
13.12	59.31151
13.31	60.05711
13.51	60.9462
13.68	62.06622
13.91	62.97981
14.14	63.77551
14.33	64.79915
14.58	65.31926
14.73	66.09493
14.97	66.49458
15.18	67.1165
15.24	65.30077
15.14	61.89168
14.92	58.71347
14.67	55.90121
14.42	53.13326
14.14	50.65116
13.91	48.17297
13.7	45.83735
13.46	43.63344
13.23	41.23824
13.04	38.90972
12.83	36.96017
12.62	35.10523
12.4	33.56621
12.19	32.18146
12	30.65477
11.79	29.2694
11.6	28.32291
11.41	26.93141
11.22	25.43945
11.01	24.00121
10.8	22.72602
10.56	21.11845
10.35	19.6272
10.12	17.66648
9.93	16.35969
9.69	14.7312
9.44	13.43334
9.21	11.93502
8.95	10.14472
8.7	8.54138
8.47	7.16181
8.23	5.85149
7.98	4.15169
7.73	2.7976
7.43	1.38208
7.18	-0.08478
6.9	-1.5973
6.61	-3.16609
6.33	-4.76981
6.08	-6.24164
5.8	-7.77447
5.48	-9.55015
5.23	-11.05616
4.93	-12.88733
4.64	-14.42771
4.32	-16.18784
4.06	-17.63318
3.77	-18.95846
3.51	-20.5204
3.17	-21.4563
2.88	-22.81912
2.56	-23.50676
2.27	-24.38956
1.97	-25.31755
1.67	-26.07341
1.35	-26.98874
1.02	-27.77962
0.75816	-28.67001
0.41699	-29.58229
0.13268	-30.38368
-0.17058	-31.24893
-0.51175	-32.19532
-0.81501	-33.02593
-1.12	-33.76808
-1.48	-34.80774
-1.78	-35.64984
-2.1	-36.5817
-2.43	-37.45713
-2.71	-38.3339
-3.05	-38.99174
-3.37	-40.06197
-3.68	-40.70882
-3.96	-41.64473
-4.32	-42.41549
-4.64	-43.33357
-4.97	-44.28588
-5.29	-44.84298
-5.57	-45.67594
-5.89	-46.4458
-6.24	-47.01358
-6.54	-47.71242
-6.9	-48.31974
-7.28	-48.98413
-7.56	-49.47957
-7.88	-49.95705
-8.23	-50.61827
-8.55	-51.12396
-8.85	-51.56547
-9.25	-52.36053
-9.57	-53.1158
-9.87	-53.82839
-10.22	-54.86592
-10.52	-55.81999
-10.84	-56.70684
-11.11	-57.73006
-11.41	-58.87385
-11.71	-60.05316
-12.04	-61.21509
-12.28	-62.20226
-12.6	-63.34819
-12.91	-64.54405
-13.19	-65.7672
-13.5	-66.94496
-13.76	-68.00326
-14.06	-69.27381
-14.37	-70.22356
-14.63	-71.46121
-14.92	-72.52741
-15.24	-73.60364
-15.49	-74.63957
-15.73	-75.60548
-16.05	-76.5351
-15.98	-73.00699
-15.86	-70.08153
-15.66	-67.37975
-15.35	-64.88742
-15.13	-62.31228
-14.9	-60.34179
-14.61	-58.23273
-14.37	-56.25065
-14.08	-54.13302
-13.87	-52.25748
-13.53	-50.49403
-13.31	-48.91944
-13.04	-47.43441
-12.7	-46.36998
-12.4	-45.03034
-12.11	-43.85742
-11.83	-42.78995
-11.58	-41.81598
-11.24	-40.89582
-10.92	-40.05989
-10.6	-39.32822
-10.31	-38.46175
-9.99	-37.89741
-9.61	-37.10066
-9.34	-36.49531
-9.02	-35.80329
-8.7	-35.28196
-8.36	-34.43678
-8.06	-33.86953
-7.73	-32.94147
-7.41	-32.07687
-7.11	-31.36724
-6.77	-30.47184
-6.5	-29.83428
-6.16	-29.03688
-5.82	-28.2145
-5.55	-27.26907
-5.23	-26.43441
-4.93	-25.62356
-4.61	-24.77567
-4.28	-24.04427
-3.98	-23.06816
-3.68	-22.34049
-3.39	-21.2916
-3.09	-20.49767
-2.79	-19.60241
-2.5	-18.46311
-2.12	-17.72625
-1.88	-16.65177
-1.57	-15.74771
-1.21	-14.86561
-0.87187	-13.91315
-0.60652	-13.07693
-0.34116	-12.24849
-0.01895	-11.0579
0.28431	-10.35012
0.60653	-9.12252
0.89084	-8.12671
1.19	-7.16003
1.46	-5.93082
1.78	-4.73741
2.08	-3.56257
2.39	-2.47281
2.67	-0.97082
3.01	0.43079
3.26	1.95668
3.54	3.47183
3.87	5.34694
4.17	7.01316
4.44	8.57059
4.74	10.29751
5.02	11.81552
5.31	13.27369
5.61	14.74268
5.89	16.32697
6.2	17.61867
6.46	19.39202
6.71	20.62912
7.03	22.19037
7.26	23.84029
7.56	25.01474
7.75	26.36956
8.02	27.86112
8.26	29.27299
8.51	30.79313
8.76	32.08119
8.97	33.45202
9.25	34.6052
9.48	36.02594
9.72	37.54292
9.99	38.85955
10.2	40.16409
10.46	41.41252
10.69	42.48048
10.92	43.901
11.11	45.04024
11.41	46.02474
11.6	47.44382
11.87	48.4441
12.07	49.94745
12.34	51.11268
12.57	52.87204
12.83	54.30958
13.06	56.13554
13.21	57.53554
13.48	59.13929
13.68	60.67243
13.95	62.07272
14.2	63.41846
14.44	64.70943
14.73	65.58266
14.97	66.43443
15.09	64.2841
14.95	61.63878
14.69	58.84211
14.52	56.00559
14.23	53.43611
13.99	50.55617
13.74	48.11028
13.5	45.68947
13.31	43.49304
13.1	41.41503
12.87	39.22512
12.66	37.26226
12.43	35.58627
12.24	33.79546
12.04	32.54971
11.87	31.03144
11.64	29.67185
11.43	28.51439
11.22	27.16086
11.05	25.81197
10.8	24.44605
10.63	23.13028
10.41	21.39693
10.14	19.81352
9.95	18.49388
9.7	16.93995
9.51	15.46527
9.27	13.86529
9.02	12.39546
8.79	10.80303
8.59	9.30495
8.3	7.88897
8.07	6.27964
7.79	4.89952
7.58	3.26196
7.32	1.7485
7.07	0.21806
6.82	-1.41736
6.48	-2.81555
6.27	-4.36555
6.01	-5.9625
5.74	-7.43338
5.4	-9.05053
5.14	-10.72723
4.85	-12.17086
4.55	-14.11109
4.26	-15.5245
3.98	-16.99241
3.66	-18.37331
3.34	-19.626
3.09	-20.97957
2.79	-21.9363
2.52	-23.23625
2.18	-24.0466
1.9	-24.87283
1.57	-25.67188
1.27	-26.48207
0.98561	-27.3815
0.62548	-28.20742
0.34118	-29.21299
0.05687	-30.02922
-0.24639	-30.79376
-0.56861	-31.6102
-0.83396	-32.66935
-1.19	-33.5721
-1.52	-34.45092
-1.86	-35.35276
-2.14	-36.23426
-2.45	-36.9572
-2.77	-37.8552
-3.09	-38.66102
-3.43	-39.36689
-3.7	-40.29551
-4.02	-40.92533
-4.38	-41.8188
-4.68	-42.55418
-4.98	-43.33101
-5.33	-43.80889
-5.65	-44.88851
-5.97	-45.59309
-6.29	-46.03512
-6.61	-46.59291
-6.9	-47.36371
-7.24	-47.65661
-7.58	-48.30254
-7.94	-48.90487
-8.26	-49.47829
-8.59	-50.01399
-8.89	-50.43739
-9.25	-51.03367
-9.59	-51.4364
-9.86	-52.13079
-10.2	-52.90812
-10.54	-53.69077
-10.84	-54.43864
-11.13	-55.356
-11.43	-56.24107
-11.75	-57.35918
-12.04	-58.45388
-12.32	-59.64497
-12.6	-60.72319
-12.89	-62.06597
-13.17	-63.29221
-13.48	-64.54045
-13.74	-65.7728
-14.03	-66.96441
-14.33	-68.36133
-14.63	-69.63863
-14.92	-70.97593
-15.2	-72.37883
-15.47	-73.61694
-15.73	-74.89494
-16.02	-75.82258
-16	-72.65049
-15.83	-69.86508
-15.64	-67.32856
-15.39	-64.93643
-15.16	-62.5563
-14.9	-60.19658
-14.63	-58.29081
-14.37	-56.1173
-14.08	-54.36295
-13.87	-52.56091
-13.59	-50.56002
-13.34	-48.93807
-13.04	-47.57147
-12.74	-46.21285
-12.45	-44.96394
-12.19	-43.88217
-11.88	-42.74132
-11.58	-41.86823
-11.3	-40.90677
-10.99	-40.07097
-10.61	-39.34349
-10.33	-38.75704
-10.01	-37.98793
-9.63	-37.32997
-9.36	-36.88396
-9.04	-36.07699
-8.72	-35.45828
-8.38	-34.63074
-8.09	-34.05833
-7.73	-33.19735
-7.43	-32.5451
-7.15	-31.53182
-6.84	-31.0075
-6.5	-30.23424
-6.18	-29.39576
-5.86	-28.66329
-5.55	-27.83845
-5.27	-26.89427
-4.95	-26.11896
-4.61	-25.18897
-4.28	-24.40114
-3.98	-23.62758
-3.66	-22.7309
-3.41	-21.92893
-3.09	-21.17341
-2.79	-19.95966
-2.46	-19.29646
-2.14	-18.27291
-1.86	-17.15369
-1.59	-16.31345
-1.23	-15.35172
-0.90978	-14.56926
-0.62547	-13.51314
-0.34116	-12.73388
-0.0379	-11.81816
0.30327	-10.83766
0.54967	-9.9197
0.87188	-8.77306
1.18	-7.82982
1.5	-6.70845
1.76	-5.55077
2.05	-4.32518
2.35	-3.18771
2.63	-1.85922
2.94	-0.42406
3.24	1.16157
3.53	2.61856
3.85	4.3466
4.15	6.05738
4.4	7.49198
4.7	9.32677
4.98	10.79384
5.29	12.16183
5.59	13.46036
5.88	15.0944
6.18	16.47774
6.46	17.9631
6.77	19.30522
7.01	20.85468
7.3	22.29197
7.56	23.68586
7.81	25.10932
8.04	26.47953
8.28	27.82515
8.55	29.33235
8.79	30.72494
9.02	32.04048
9.27	33.20964
9.51	34.833
9.8	35.83315
10.03	37.20394
10.25	38.46978
10.52	39.99002
10.75	41.22698
10.96	42.3571
11.18	43.63804
11.41	44.55165
11.68	45.92585
11.88	47.2318
12.13	48.53431
12.36	50.04181
12.55	51.57849
12.79	53.25874
13.02	54.69243
13.27	56.36124
13.46	57.86042
13.7	59.48717
13.97	61.00679
14.18	62.43211
14.42	63.76609
14.65	65.02694
14.88	66.01676
14.99	65.08708
14.88	61.49394
14.65	58.50113
14.46	55.58299
14.18	53.19345
13.93	50.60735
13.68	48.0584
13.5	45.77569
13.25	43.50572
13	41.33248
12.79	39.2821
12.6	37.19509
12.38	35.48208
12.17	33.95024
12.02	32.69183
11.77	31.24748
11.58	29.92957
11.37	28.81547
11.18	27.34699
10.96	26.15671
10.78	24.77281
10.58	23.1894
10.35	21.62725
10.16	20.00516
9.89	18.92343
9.7	17.29958
9.44	15.66212
9.23	14.30394
8.97	12.7568
8.78	11.09649
8.55	9.36874
8.28	7.89744
8.06	6.44985
7.79	5.10199
7.56	3.50415
7.3	1.94961
7.03	0.24512
6.77	-1.17569
6.54	-2.84037
6.24	-4.29561
6.01	-5.61495
5.72	-7.30598
5.44	-9.16245
5.17	-10.84348
4.87	-12.37544
4.61	-14.25722
4.26	-15.6736
3.96	-17.1786
3.66	-18.67971
3.32	-19.7282
3.07	-20.95645
2.77	-22.26207
2.48	-23.35575
2.16	-24.17649
1.86	-24.9196
1.52	-25.82621
1.23	-26.37901
0.92874	-27.24733
0.64444	-28.4168
0.34118	-28.99506
0.03791	-30.00489
-0.24639	-30.86073
-0.54965	-31.80984
-0.89082	-32.66173
-1.23	-33.38079
-1.59	-34.26989
-1.88	-35.21798
-2.16	-36.22665
-2.48	-36.98117
-2.79	-37.88932
-3.09	-38.6637
-3.37	-39.38927
-3.71	-40.04626
-4.02	-40.86677
-4.42	-41.70059
-4.7	-42.39453
-4.98	-43.13749
-5.34	-43.93901
-5.67	-44.65432
-5.99	-45.11613
-6.31	-45.7906
-6.61	-46.46344
-6.94	-47.03323
-7.24	-47.4288
-7.56	-48.08525
-7.88	-48.73619
-8.23	-49.18385
-8.57	-49.76167
-8.93	-50.18056
-9.25	-50.86447
-9.59	-51.38966
-9.86	-51.9502
-10.24	-52.49159
-10.52	-53.26506
-10.84	-53.98441
-11.18	-54.87452
-11.45	-55.83182
-11.79	-56.80837
-12.07	-57.83557
-12.34	-58.90758
-12.64	-60.00851
-12.91	-61.43906
-13.19	-62.57241
-13.48	-63.87933
-13.74	-65.23272
-14.06	-66.3914
-14.35	-67.54326
-14.63	-69.13644
-14.94	-70.42279
-15.16	-71.87492
-15.43	-73.1941
-15.71	-74.4644
-16.02	-75.75168
-15.98	-72.81319
-15.9	-70.42029
-15.75	-68.23376
-15.52	-66.05515
-15.3	-64.10513
-15.09	-61.87933
-14.88	-60.08906
-14.61	-58.27689
-14.42	-56.5478
-14.18	-54.95806
-14.01	-53.33852
-13.72	-51.74781
-13.46	-50.17767
-13.29	-48.82593
-13.02	-47.56452
-12.77	-46.55996
-12.51	-45.45823
-12.26	-44.47654
-12	-43.53649
-11.73	-42.62691
-11.45	-41.86581
-11.22	-41.19528
-10.9	-40.45686
-10.61	-39.67468
-10.35	-39.30178
-10.06	-38.57729
-9.8	-38.11397
-9.51	-37.53708
-9.23	-36.89704
-8.95	-36.49062
-8.66	-35.79069
-8.38	-35.16809
-8.09	-34.59658
-7.83	-34.05643
-7.56	-33.2721
-7.28	-32.55808
-7.01	-32.06122
-6.71	-31.4437
-6.48	-30.60054
-6.22	-30.00246
-5.91	-29.34615
-5.67	-28.65994
-5.38	-27.89466
-5.1	-27.13941
-4.85	-26.5763
-4.57	-25.72807
-4.28	-24.78326
-4.02	-24.12951
-3.71	-23.42835
-3.47	-22.74077
-3.26	-21.9175
-2.96	-21.0812
-2.71	-20.33102
-2.45	-19.55898
-2.14	-18.89581
-1.91	-17.81584
-1.63	-17.07304
-1.36	-16.2134
-1.1	-15.40389
-0.81501	-14.65758
-0.54965	-13.7367
-0.26535	-13.17571
-0.0379	-12.23682
0.2085	-11.52027
0.49281	-10.79827
0.75816	-9.73214
1.04	-8.81414
1.25	-7.91191
1.52	-6.97987
1.8	-5.95246
1.99	-4.89708
2.29	-3.74995
2.52	-2.61768
2.81	-1.50996
3.03	-0.2571
3.34	1.12469
3.64	2.43875
3.85	4.02859
4.11	5.46065
4.36	6.8063
4.62	8.23661
4.89	9.57976
5.14	10.95761
5.36	12.22267
5.63	13.37634
5.89	14.58244
6.16	16.00285
6.41	17.13674
6.67	18.38154
6.92	19.61371
7.13	20.84013
7.37	22.13481
7.62	23.27409
7.81	24.54717
8.02	25.78507
8.24	26.85732
8.51	28.13748
8.7	29.49622
8.89	30.57395
9.1	31.8389
9.33	32.8897
9.51	34.14032
9.72	35.32012
9.97	36.43028
10.16	37.33244
10.41	38.638
10.56	39.6474
10.77	40.77557
10.97	41.73532
11.16	42.83177
11.39	43.7849
11.56	44.94835
11.75	46.06824
11.98	47.3128
12.13	48.27638
12.34	49.67314
12.59	50.99455
12.79	52.62792
12.98	54.03241
13.17	55.52089
13.34	56.72672
13.59	58.02913
13.7	59.44427
13.95	60.63238
14.16	62.11389
14.37	63.0064
14.58	64.22295
14.78	65.57645
14.99	66.29389
15.2	67.23742
15.43	68.12309
15.64	68.83697
15.85	69.63838
16.07	70.45298
16.34	71.24783
16.55	71.447
16.79	72.48494
17.02	73.09363
17.23	73.50214
17.44	74.32072
17.65	74.98541
17.87	75.57982
18.08	76.32854
18.33	76.67022
18.61	77.42879
18.84	77.64233
19.11	78.29188
19.33	78.96252
19.56	79.07598
19.79	79.80464
19.81	76.07192
19.62	73.28642
19.41	70.79004
19.22	68.21348
18.93	65.96603
18.71	63.68523
18.52	61.4779
18.25	59.2432
18.03	57.32747
17.8	55.45625
17.57	53.59718
17.36	51.6856
17.1	49.99345
16.85	48.18016
16.64	46.54861
16.43	44.88125
16.21	43.44035
16.02	42.0321
15.81	40.71685
15.6	39.5558
15.41	38.11401
15.2	36.8111
15.11	35.44978
14.92	34.25822
14.71	33.07885
14.56	31.67387
14.39	30.1707
14.2	28.7397
14.03	27.08715
13.82	25.66112
13.65	24.25818
13.42	22.89353
13.19	21.80423
12.95	20.60069
12.74	19.2627
12.53	17.89519
12.28	16.79836
12.09	15.59439
11.85	14.35965
11.6	13.16178
11.39	11.79346
11.13	10.30079
10.88	8.90225
10.63	7.4082
10.35	6.17362
10.12	4.79406
9.87	3.41141
9.63	2.10329
9.31	0.61685
9.08	-0.69038
8.81	-2.2487
8.55	-3.57431
8.28	-4.93801
8.04	-6.58825
7.68	-7.56799
7.41	-8.97437
7.11	-10.39556
6.82	-11.84885
6.54	-12.9101
6.18	-14.40896
5.89	-15.76023
5.59	-17.2861
5.31	-18.70658
5.02	-20.16793
4.68	-21.7716
4.4	-23.08826
4.08	-24.18368
3.77	-25.5287
3.49	-26.39552
3.2	-27.35022
2.84	-28.25259
2.58	-28.83672
2.22	-29.61781
1.95	-30.58373
1.67	-31.23224
1.31	-31.89081
1.02	-32.80605
0.64444	-33.25166
0.37908	-34.0308
0.11373	-34.81769
-0.26535	-35.74215
-0.5307	-36.65238
-0.83396	-37.27336
-1.14	-38.0057
-1.48	-38.786
-1.8	-39.61835
-2.1	-40.44355
-2.39	-41.08238
-2.71	-41.52657
-3.01	-42.5312
-3.34	-43.07451
-3.62	-43.68822
-3.94	-44.42484
-4.26	-45.00867
-4.59	-45.73498
-4.95	-46.31867
-5.23	-46.95237
-5.55	-47.65128
-5.88	-47.94395
-6.2	-48.55955
-6.52	-49.17539
-6.82	-49.68567
-7.2	-50.19643
-7.49	-50.7152
-7.87	-51.18837
-8.21	-51.54914
-8.51	-51.92241
-8.81	-52.60267
-9.19	-53.3242
-9.51	-53.60451
-9.86	-54.47813
-10.16	-55.15519
-10.44	-56.13714
-10.73	-57.02148
-11.07	-58.09269
-11.35	-59.18773
-11.66	-60.03054
-11.94	-61.30215
-12.24	-62.52559
-12.49	-63.64486
-12.83	-64.69732
-13.12	-66.02866
-13.4	-67.4308
-13.68	-68.6191
-13.99	-69.87489
-14.23	-71.32153
-14.56	-72.60193
-14.88	-73.9561
-15.16	-75.2804
-15.39	-76.67442
-15.67	-77.73574
-15.98	-79.09035
-16.22	-80.33719
-16.51	-81.37369
-16.79	-82.49402
-17.1	-83.65024
-17.38	-84.43399
-17.66	-85.61019
-17.95	-86.53153
-18.23	-87.52557
-18.48	-88.24075
-18.8	-89.22777
-19.09	-89.96001
-19.35	-90.87201
-19.64	-91.65442
-19.94	-92.5042
-20.22	-93.16356
-20.45	-93.86674
-20.74	-94.49262
-21	-95.21945
-21	-92.50487
-20.87	-89.5407
-20.75	-86.78648
-20.51	-84.24801
-20.26	-81.90946
-20.05	-79.56983
-19.81	-77.31433
-19.56	-75.2086
-19.29	-73.01295
-19.09	-70.9989
-18.82	-69.05502
-18.61	-67.28505
-18.33	-65.17905
-18.12	-63.21879
-17.87	-61.66343
-17.61	-59.84918
-17.34	-58.35089
-17.1	-56.93555
-16.87	-55.31028
-16.6	-53.79797
-16.32	-52.61366
-16.13	-51.31898
-15.85	-50.02892
-15.52	-48.83981
-15.28	-47.48895
-14.99	-46.35828
-14.73	-45.1666
-14.46	-44.1785
-14.18	-43.24607
-13.86	-42.31063
-13.59	-41.40143
-13.31	-40.7469
-12.93	-39.95054
-12.62	-39.31115
-12.34	-38.72615
-12.02	-37.91335
-11.71	-37.43847
-11.41	-36.98384
-11.07	-36.22738
-10.73	-35.51325
-10.44	-34.87689
-10.12	-34.51036
-9.78	-33.85245
-9.48	-33.14587
-9.15	-32.60812
-8.85	-31.69275
-8.51	-31.16032
-8.24	-30.27119
-7.88	-29.79428
-7.6	-28.85934
-7.3	-28.20307
-7.01	-27.51212
-6.71	-26.60168
-6.41	-25.59667
-6.07	-25.28683
-5.8	-24.40959
-5.48	-23.5611
-5.17	-22.71829
-4.87	-22.00755
-4.57	-20.84664
-4.3	-20.18607
-3.96	-19.35636
-3.68	-18.54144
-3.39	-17.65271
-3.11	-16.90623
-2.79	-16.07844
-2.5	-15.31286
-2.2	-14.35927
-1.9	-13.51535
-1.61	-12.70776
-1.29	-11.79819
-1.02	-11.32569
-0.72024	-10.45552
-0.39802	-9.40594
-0.13267	-8.42583
0.15164	-7.54211
0.4549	-6.70557
0.73921	-5.27052
1.02	-4.42674
1.29	-3.19743
1.54	-2.1516
1.84	-1.03952
2.16	0.25264
2.43	1.59954
2.75	2.96244
3.03	4.54808
3.32	6.14896
3.64	7.54978
3.9	8.92215
4.17	10.66361
4.44	12.04326
4.8	13.18787
5.02	14.48351
5.33	16.03595
5.69	17.26406
5.91	18.40021
6.24	19.56105
6.48	21.08031
6.8	22.19533
7.09	23.26805
7.3	24.43701
7.62	25.60913
7.85	26.73033
8.15	28.04953
8.36	29.12081
8.62	30.44375
8.85	31.61213
9.08	32.96832
9.31	34.07455
9.55	35.27118
9.78	36.55112
9.97	37.22878
10.24	38.56563
10.5	39.46476
10.71	40.41361
10.92	41.52734
11.14	42.54933
11.37	43.66285
11.6	44.6052
11.79	45.97466
12.04	47.5515
12.24	48.8059
12.45	50.48783
12.66	51.71665
12.91	52.90899
13.1	54.44928
13.34	55.86176
13.53	57.21993
13.78	58.37971
14.01	59.56371
14.2	60.44256
14.46	61.66141
14.67	62.63147
14.95	63.71858
15.16	64.43273
15.43	65.43752
15.69	66.64681
15.92	67.50807
16.24	68.14615
16.49	69.13446
16.74	70.21886
17.02	71.361
17.3	72.3381
17.59	73.38783
17.84	74.20729
18.1	75.28993
18.4	75.98669
18.71	76.8692
18.99	77.41732
19.3	78.55226
19.31	75.77992
19.18	72.86324
18.95	69.78957
18.75	67.21182
18.5	64.99773
18.29	62.59352
18.04	60.54307
17.85	58.36562
17.59	56.25541
17.36	54.73702
17.12	52.52145
16.91	50.90135
16.66	49.35905
16.45	47.62995
16.24	46.05644
16.02	44.44257
15.75	43.18637
15.58	41.78377
15.35	40.18102
15.18	39.2033
14.97	37.95026
14.82	36.45586
14.65	35.08332
14.46	34.15051
14.29	32.86379
14.14	31.55277
13.97	30.10585
13.76	28.71505
13.59	27.20945
13.42	25.76287
13.19	24.36066
12.95	23.13282
12.76	21.88567
12.55	20.6501
12.36	19.59982
12.11	18.52234
11.9	17.65866
11.73	16.43184
11.47	15.12859
11.2	13.60884
11.01	12.42314
10.77	11.12321
10.5	9.78
10.25	8.62265
10.03	6.84399
9.74	5.20146
9.51	4.03595
9.25	2.67742
8.98	1.78041
8.76	0.37661
8.49	-1.2597
8.19	-2.61431
7.94	-3.93385
7.7	-5.04022
7.37	-6.47495
7.09	-7.86374
6.8	-9.23564
6.48	-10.47049
6.22	-12.22045
5.91	-13.51681
5.63	-15.11763
5.29	-16.25583
4.98	-17.83355
4.7	-19.13317
4.4	-20.84115
4.08	-22.20198
3.77	-23.22603
3.49	-24.88596
3.24	-25.49554
2.88	-26.93981
2.58	-27.72768
2.27	-28.51851
1.97	-29.22698
1.67	-29.5114
1.35	-30.53861
1	-30.84796
0.73921	-31.50796
0.37908	-32.35223
0.15164	-33.0339
-0.15162	-33.80582
-0.49279	-34.51802
-0.81501	-35.41925
-1.14	-35.96954
-1.46	-36.9163
-1.74	-37.57076
-2.03	-38.01756
-2.37	-39.08623
-2.67	-39.49276
-3.01	-40.27886
-3.28	-40.98074
-3.56	-41.83416
-3.87	-42.37846
-4.17	-43.30128
-4.51	-43.94782
-4.83	-44.33789
-5.1	-45.17548
-5.42	-45.59676
-5.74	-46.22852
-6.07	-46.61175
-6.41	-47.16676
-6.69	-47.83384
-6.99	-48.36491
-7.32	-49.22516
-7.66	-49.82547
-7.98	-49.64489
-8.3	-50.39072
-8.62	-51.06957
-8.93	-51.39734
-9.29	-51.60558
-9.63	-52.35576
-10.01	-52.72811
-10.29	-53.28233
-10.63	-53.62225
-10.96	-54.19377
-11.26	-54.9063
-11.58	-55.63148
-11.85	-56.39099
-12.17	-57.31708
-12.45	-58.28906
-12.74	-59.13815
-13.08	-60.13505
-13.32	-61.24808
-13.59	-62.16742
-13.91	-63.37749
-14.2	-64.50772
-14.46	-65.52704
-14.73	-66.7497
-15.07	-67.94637
-15.31	-69.14092
-15.58	-70.14712
-15.83	-71.42824
-16.11	-72.62245
-16.38	-73.94109
-16.64	-75.23978
-16.93	-76.64697
-17.17	-77.62095
-17.44	-79.25829
-17.66	-80.50809
-17.95	-81.58017
-18.23	-83.12519
-18.44	-84.39031
-18.75	-85.67421
-18.97	-86.89249
-19.18	-88.06358
-19.48	-89.2803
-19.81	-90.52756
-20.07	-91.57458
-20.34	-92.87144
-20.6	-93.79361
-20.91	-94.73953
-20.93	-92.25871
-20.83	-89.25954
-20.74	-86.75709
-20.49	-84.31075
-20.22	-81.75864
-20.02	-79.55132
-19.77	-77.4929
-19.54	-75.26698
-19.31	-73.09971
-19.03	-71.31426
-18.84	-69.51102
-18.57	-67.4742
-18.35	-65.70377
-18.1	-63.69202
-17.91	-62.15552
-17.61	-60.46658
-17.38	-58.90964
-17.12	-57.33128
-16.89	-55.9294
-16.6	-54.44569
-16.38	-53.4016
-16.07	-51.94093
-15.85	-50.5053
-15.54	-49.36459
-15.31	-48.25088
-15.05	-46.97684
-14.77	-45.67947
-14.48	-44.84146
-14.2	-44.01044
-13.89	-43.0013
-13.61	-42.06285
-13.31	-41.20456
-13	-40.70228
-12.68	-39.94925
-12.38	-39.46574
-12.07	-38.53846
-11.75	-38.09324
-11.43	-37.5542
-11.11	-37.01773
-10.78	-36.30397
-10.44	-36.04527
-10.16	-35.1899
-9.84	-34.60558
-9.53	-33.86425
-9.23	-33.37529
-8.91	-32.81543
-8.59	-32.11133
-8.28	-31.49962
-7.96	-30.84381
-7.66	-29.95053
-7.39	-29.35473
-7.05	-28.44418
-6.75	-28.07378
-6.46	-26.96781
-6.16	-26.53257
-5.82	-25.50765
-5.55	-24.75494
-5.27	-23.97602
-4.93	-23.03078
-4.62	-22.11274
-4.34	-21.38651
-4.04	-20.71216
-3.75	-19.88796
-3.47	-18.91546
-3.15	-18.00122
-2.92	-17.51525
-2.54	-16.59643
-2.26	-15.51993
-2.01	-14.88482
-1.67	-14.17148
-1.38	-13.26313
-1.1	-12.56969
-0.79605	-11.90875
-0.49279	-11.06247
-0.18953	-10.15512
0.13268	-9.20093
0.34118	-8.38052
0.64444	-7.5781
0.96665	-6.20418
1.21	-5.42144
1.5	-4.09881
1.82	-3.12703
2.05	-1.7703
2.37	-0.33069
2.67	0.96924
2.94	2.63422
3.24	4.11635
3.51	5.43534
3.83	6.85426
4.15	8.19272
4.42	9.82161
4.72	10.99849
5	12.48525
5.27	13.82637
5.59	15.1959
5.86	16.40411
6.16	17.77962
6.44	19.00578
6.75	20.11823
7.01	21.31196
7.24	22.5102
7.54	23.66759
7.85	24.8106
8.09	25.95634
8.38	27.13818
8.59	28.40061
8.85	29.50645
9.1	30.54526
9.33	31.79132
9.57	33.10044
9.8	34.34903
10.03	35.33101
10.24	36.13627
10.48	37.25333
10.71	38.31928
10.94	39.13878
11.16	40.11584
11.43	41.34208
11.64	42.54816
11.87	43.84773
12.07	45.2839
12.3	46.62516
12.51	48.06454
12.74	49.53403
12.93	50.86338
13.12	52.36092
13.34	53.53257
13.61	54.82458
13.78	56.0519
13.99	57.19152
14.29	58.21828
14.46	59.17437
14.69	60.18337
14.9	61.22771
15.11	62.49658
15.37	63.57832
15.64	64.45903
15.86	65.46627
16.05	66.42115
16.36	67.38747
16.6	68.33855
16.89	69.1967
17.19	70.36989
17.44	71.73161
17.7	72.38238
17.93	73.48637
18.23	74.7645
18.48	75.73014
18.76	76.41559
19.07	77.36267
19.11	74.4281
18.97	71.94222
18.78	69.13763
18.59	66.73149
18.33	64.15439
18.06	62.09774
17.85	60.11985
17.63	58.08416
17.4	55.77903
17.17	54.18877
16.94	52.20773
16.76	50.44224
16.49	48.76016
16.26	47.23467
16.03	45.55864
15.83	44.01635
15.62	42.75114
15.41	41.25323
15.18	40.07188
15.01	38.80022
14.86	37.79869
14.67	36.51931
14.5	35.047
14.31	34.14109
14.14	32.95672
13.95	31.62062
13.8	30.33754
13.65	28.94486
13.46	27.1468
13.23	25.62963
13.02	24.68332
12.85	23.22862
12.59	21.76271
12.4	20.97049
12.15	19.89114
11.94	18.77032
11.71	17.33287
11.49	16.14604
11.28	15.24241
11.05	13.7223
10.8	12.21277
10.6	11.25606
10.33	9.94139
10.12	8.40846
9.82	6.8127
9.63	5.93923
9.34	4.22378
9.12	3.00687
8.85	1.74876
8.57	0.30668
8.3	-0.94239
8.04	-2.75391
7.77	-3.93522
7.51	-5.17126
7.2	-6.64525
6.94	-7.53727
6.63	-9.32801
6.33	-10.57546
6.1	-12.0705
5.76	-13.42389
5.48	-14.9801
5.14	-16.47411
4.89	-17.79023
4.55	-19.52212
4.28	-21.11203
4.02	-22.34992
3.68	-23.4852
3.39	-24.53762
3.09	-25.49936
2.79	-26.50733
2.46	-27.4754
2.12	-27.91595
1.84	-28.74426
1.52	-29.22585
1.23	-29.90877
0.90979	-30.79868
0.60653	-31.69915
0.26536	-32.3675
7.33154E-6	-32.60394
-0.26535	-33.94659
-0.58756	-34.99295
-0.90978	-35.48091
-1.23	-35.66665
-1.55	-36.15671
-1.86	-37.3228
-2.2	-37.81004
-2.5	-38.74887
-2.77	-39.0836
-3.05	-40.06397
-3.41	-40.52037
-3.68	-41.80253
-3.96	-42.47768
-4.26	-43.12354
-4.59	-43.80791
-4.93	-44.11607
-5.25	-44.52078
-5.52	-45.56162
-5.8	-46.14712
-6.12	-46.49018
-6.44	-47.28135
-6.77	-48.05767
-7.11	-48.07458
-7.39	-48.70996
-7.71	-49.44892
-8.07	-49.64507
-8.4	-50.22327
-8.72	-50.70853
-8.98	-51.50949
-9.38	-51.72786
-9.72	-52.09088
-10.05	-52.49417
-10.37	-53.08972
-10.67	-53.73139
-10.99	-54.01698
-11.32	-54.60968
-11.6	-55.38908
-11.92	-56.07499
-12.23	-56.95895
-12.49	-57.47482
-12.79	-58.60913
-13.12	-59.63479
-13.38	-60.83601
-13.67	-61.66879
-13.99	-62.33558
-14.22	-63.62201
-14.52	-64.70348
-14.82	-65.76417
-15.07	-67.05444
-15.33	-68.06602
-15.62	-69.21629
-15.9	-70.60342
-16.15	-71.65686
-16.4	-72.97019
-16.7	-74.28234
-16.96	-75.31883
-17.23	-76.58035
-17.46	-77.96843
-17.7	-79.272
-17.99	-80.66228
-18.25	-81.62193
-18.52	-83.35837
-18.75	-84.58398
-19.01	-85.85789
-19.26	-87.09051
-19.54	-88.42986
-19.81	-89.63814
-20.11	-90.96657
[truncated: 17,493 more rows]
