# Supplementary material for: Seismic collapse assessment of bridge piers constructed with steel fibers reinforced concrete
Source: PLoS One. 2018 Jul 10;13(7):e0200072. doi: 10.1371/journal.pone.0200072 (PMC6039000; doi:10.1371/journal.pone.0200072)
Supplement: S4 File — (TXT) [file pone.0200072.s004.txt]

0	0
-2.62946E-15	0.95
0.35005	2.95045
0.7001	5.89536
1.05013	8.83461
1.40015	11.76794
1.75015	14.69498
2.10015	17.61585
2.45007	20.51876
2.79993	23.40059
3.14976	26.2713
3.49959	29.13023
3.84936	31.97197
4.19904	34.78577
4.54857	37.56025
4.89789	40.28418
5.24697	42.94523
5.59575	45.53037
5.94414	48.02696
6.29211	50.41964
6.6396	52.69317
6.98646	54.82973
7.3326	56.80991
7.6779	58.61319
8.02224	60.22354
8.36559	61.6418
8.70798	62.88079
9.04932	63.93215
9.38982	64.82923
9.73035	65.70722
10.07064	66.51881
10.41042	67.22285
10.75026	67.92804
11.09016	68.6204
11.42982	69.26032
11.76933	69.84628
12.10893	70.43823
12.44865	71.03159
12.78825	71.58535
13.12785	72.1259
13.46736	72.63225
13.8069	73.13147
14.1465	73.64714
14.48592	74.13049
14.82519	74.58383
15.16437	75.01019
15.50331	75.39988
15.84201	75.75138
16.18083	76.11571
16.51953	76.48393
16.8582	76.83904
17.19681	77.18218
16.85223	75.28712
16.50828	73.55793
16.16445	71.87643
15.82065	70.21649
15.47688	68.56853
15.13314	66.93966
14.7894	65.32181
14.44566	63.71849
14.10195	62.12582
13.75824	60.54426
13.41459	58.97334
13.07097	57.4142
12.72741	55.86579
12.38385	54.3287
12.04035	52.79995
11.69685	51.27862
11.35335	49.76756
11.00988	48.26447
10.66641	46.77049
10.32291	45.28859
9.97938	43.81514
9.63582	42.35347
9.29223	40.90064
8.94864	39.44828
8.60508	37.99535
8.26155	36.54232
7.91802	35.08854
7.57449	33.63266
7.23096	32.1747
6.88746	30.7135
6.54393	29.24832
6.2004	27.77762
5.85687	26.2997
5.51331	24.81219
5.16969	23.31224
4.82601	21.79595
4.48224	20.25894
4.13832	18.69771
3.79428	17.10798
3.45003	15.48348
3.10554	13.81756
2.76083	12.10385
2.41584	10.33591
2.07057	8.50619
1.72499	6.60715
1.37907	4.62746
1.03279	2.55284
0.68605	0.36168
0.3384	-2.04801
-0.01104	-4.86897
-0.36067	-7.72229
-0.71009	-10.52838
-1.05926	-13.27787
-1.4081	-15.95022
-1.75654	-18.52709
-2.10451	-20.98655
-2.45207	-23.33143
-2.79963	-25.63005
-3.14805	-28.05084
-3.49713	-30.57356
-3.84651	-33.16165
-4.19601	-35.77472
-4.54551	-38.39301
-4.89489	-40.9926
-5.24409	-43.5575
-5.59299	-46.06826
-5.94159	-48.50234
-6.28968	-50.84666
-6.63732	-53.07536
-6.98427	-55.17591
-7.33053	-57.12094
-7.67586	-58.89107
-8.02017	-60.46332
-8.36319	-61.80548
-8.70477	-62.90492
-9.04536	-63.83288
-9.38514	-64.61567
-9.72534	-65.43391
-10.06524	-66.18108
-10.40451	-66.80827
-10.74435	-67.51622
-11.08389	-68.16687
-11.4234	-68.78323
-11.76297	-69.3786
-12.10257	-69.96313
-12.44214	-70.54187
-12.78162	-71.08147
-13.12107	-71.60596
-13.46064	-72.1354
-13.80012	-72.62332
-14.13948	-73.10013
-14.47872	-73.57237
-14.81784	-74.01972
-15.15672	-74.43013
-15.49554	-74.82076
-15.83421	-75.18832
-16.17297	-75.54609
-16.51185	-75.89151
-16.85046	-76.24776
-17.18922	-76.60496
-16.84503	-74.78409
-16.50132	-73.09556
-16.15767	-71.4438
-15.81402	-69.80562
-15.47037	-68.1758
-15.12672	-66.55244
-14.78301	-64.9363
-14.43927	-63.32624
-14.09553	-61.72074
-13.75176	-60.11904
-13.40799	-58.51895
-13.06419	-56.9203
-12.72039	-55.32392
-12.37656	-53.72801
-12.03273	-52.13211
-11.68884	-50.53544
-11.34492	-48.93925
-11.00097	-47.34392
-10.65693	-45.75143
-10.31283	-44.16255
-9.96864	-42.57928
-9.62436	-41.00115
-9.28002	-39.41873
-8.93565	-37.82701
-8.59125	-36.22597
-8.24679	-34.60983
-7.90227	-32.98096
-7.55769	-31.3406
-7.21308	-29.68902
-6.86841	-28.02462
-6.52362	-26.33581
-6.17868	-24.60966
-5.83359	-22.85396
-5.48832	-21.05248
-5.14284	-19.19447
-4.79721	-17.28012
-4.45128	-15.2684
-4.10523	-13.20814
-3.75912	-11.1302
-3.41292	-9.03945
-3.06669	-6.93622
-2.72036	-4.82059
-2.37396	-2.69267
-2.02751	-0.55262
-1.68099	1.59943
-1.33441	3.76292
-0.98779	5.93423
-0.6412	8.09995
-0.2946	10.26874
0.03473	23.80776
0.18139	24.50863
0.32809	25.21452
0.47481	25.92634
0.62155	26.64522
0.76831	27.36969
0.91511	28.09735
1.06192	28.83014
1.20875	29.56533
1.35561	30.30006
1.50249	31.03855
1.64939	31.78012
1.7963	32.51953
1.94324	33.25494
2.09021	33.98944
2.23718	34.71448
2.38419	35.43827
2.5312	36.16057
2.67823	36.87455
2.82528	37.58626
2.97233	38.29488
3.1194	38.99222
3.26648	39.6834
3.41358	40.36865
3.5607	41.04809
3.70783	41.72161
3.85499	42.3917
4.00215	43.05734
4.14934	43.71763
4.29654	44.37541
4.44375	45.02863
4.591	45.67843
4.73824	46.32618
4.88549	46.97153
5.03273	47.61541
5.17999	48.25472
5.32727	48.89129
5.47452	49.52798
5.62176	50.16456
5.76898	50.80068
5.9162	51.43532
6.06339	52.0679
6.21058	52.69878
6.35775	53.3284
6.5049	53.95688
6.65202	54.58263
6.79914	55.20632
6.94625	55.82774
7.09335	56.44642
7.24043	57.06065
7.38748	57.66964
7.53451	58.27178
7.68154	58.87051
7.82855	59.4681
7.97553	60.06386
8.12249	60.65712
8.26943	61.24741
8.41637	61.83451
8.56328	62.41808
8.7102	62.99891
8.85711	63.57712
9.00401	64.15316
9.15088	64.72646
9.29776	65.29703
9.44462	65.86498
9.59145	66.43042
9.73827	66.99392
9.88508	67.55526
10.03187	68.11466
10.17864	68.67086
10.32541	69.22399
10.47216	69.77324
10.61891	70.31976
10.76564	70.8632
10.91234	71.40287
11.05905	71.93902
11.20573	72.47105
11.35239	72.99899
11.49905	73.52282
11.64569	74.04232
11.79231	74.55714
11.93893	75.06763
12.08553	75.57391
12.23212	76.07608
12.3787	76.57403
12.52527	77.06776
12.67182	77.55728
12.81835	78.04269
12.96487	78.52388
13.11141	79.00075
13.25792	79.47396
13.4043	79.94318
13.55081	80.40853
13.69719	80.87
13.84357	81.32783
13.98995	81.78155
14.13633	82.23139
14.28271	82.67713
14.42909	83.11865
14.57547	83.55584
14.72172	83.98904
14.8681	84.41689
15.01435	84.84051
15.1606	85.25992
15.30685	85.6751
15.4531	86.08607
15.59935	86.49089
15.7456	86.89023
15.89172	87.28421
16.03797	87.67375
16.18409	88.05862
16.33021	88.43892
16.47633	88.81478
16.62245	89.1863
16.76857	89.55316
16.91456	89.91568
17.06068	90.27375
17.2068	90.62738
17.35279	90.97645
17.49878	91.32118
17.64477	91.66124
17.79076	91.99629
17.93675	92.32666
18.08274	92.65259
18.22873	92.97418
18.37459	93.29156
18.52058	93.60449
18.66644	93.91297
18.81243	94.21701
18.95829	94.51672
19.10415	94.8122
19.25001	95.10347
19.39587	95.39041
19.54173	95.67313
19.68746	95.95175
19.83332	96.22615
19.97905	96.49644
20.12491	96.76263
20.27064	97.02506
20.41637	97.2835
20.56223	97.53794
20.70796	97.78852
20.85369	98.0351
20.99942	98.27758
21.14502	98.50603
21.29062	98.69322
21.43609	98.87323
21.58156	99.04799
21.72703	99.21682
21.87263	99.38053
22.0181	99.52736
22.16344	99.67009
22.30891	99.80894
22.45438	99.94369
22.59985	100.07467
22.74519	100.2019
22.89053	100.31327
23.03574	100.39786
23.18108	100.50365
23.32655	100.6229
23.47202	100.73918
23.61736	100.84987
23.76283	100.95521
23.90817	101.0423
24.05351	101.12176
24.19872	101.19677
24.34406	101.26757
24.4894	101.33483
24.63461	101.39821
24.77995	101.4551
24.92529	101.51119
25.0705	101.56636
25.21584	101.62085
25.36118	101.67466
25.50639	101.72277
25.65173	101.76769
25.79707	101.80816
25.94228	101.84429
26.08749	101.87952
26.2327	101.91395
26.37791	101.94621
26.52312	101.97756
26.66833	102.00743
26.81354	102.03513
26.95875	102.05964
27.10396	102.08483
27.24917	102.11117
27.39451	102.13864
27.53972	102.16714
27.68506	102.19564
27.83027	102.22357
27.97548	102.25105
28.12082	102.27818
28.26603	102.30417
28.41124	102.32936
28.55658	102.35422
28.70179	102.37861
28.84713	102.40244
28.99234	102.42581
29.13781	102.44906
29.28315	102.47232
29.13534	101.33859
28.98753	100.23245
28.83972	99.13907
28.69204	98.0522
28.54423	96.97034
28.39642	95.89213
28.24848	94.81597
28.10067	93.74186
27.95286	92.67049
27.80505	91.60117
27.65724	90.53299
27.50943	89.4672
27.36162	88.40301
27.21381	87.34133
27.066	86.28421
26.91806	85.22971
26.77025	84.17726
26.62244	83.1272
26.47463	82.07954
26.32682	81.03439
26.17901	79.99141
26.0312	78.95104
25.88339	77.91376
25.73558	76.87909
25.58777	75.84739
25.43996	74.81843
25.29215	73.79243
25.14434	72.76939
24.99666	71.74966
24.84885	70.73255
24.70104	69.72411
24.55336	68.72353
24.40568	67.72626
24.25787	66.73218
24.11019	65.74152
23.96251	64.75496
23.81483	63.77206
23.66715	62.7928
23.51947	61.81753
23.37179	60.84636
23.22411	59.87953
23.07643	58.91702
22.92875	57.95874
22.78107	57.0049
22.63339	56.05619
22.48584	55.11273
22.33816	54.17428
22.19048	53.24051
22.04293	52.31061
21.89525	51.38482
21.7477	50.46278
21.60015	49.54474
21.45247	48.63069
21.30492	47.72086
21.1575	46.8149
21.00995	45.91669
20.8624	45.02305
20.71498	44.13362
20.56756	43.24898
20.42014	42.36913
20.27272	41.49554
20.1253	40.62778
19.97788	39.76594
19.83059	38.90923
19.68317	38.05765
19.53588	37.21268
19.38859	36.37546
19.2413	35.54338
19.09414	34.71688
18.94685	33.89596
18.79969	33.08075
18.65253	32.27032
18.50537	31.46491
18.35821	30.66497
18.21105	29.87051
18.06402	29.0814
17.91699	28.29833
17.76996	27.52108
17.62293	26.74976
17.4759	25.98413
17.329	25.2233
17.1821	24.46771
17.0352	23.71816
16.8883	22.97476
16.7414	22.23775
16.59463	21.50724
16.44786	20.7822
16.30109	20.06183
16.15432	19.34865
16.00768	18.64253
15.86104	17.9436
15.7144	17.25242
15.56776	16.57104
15.42125	15.90813
15.27461	15.25343
15.1281	14.60682
14.98159	13.96819
14.83521	13.33777
14.6887	12.71533
14.54232	12.10087
14.39581	11.49451
14.24943	10.89597
14.10318	10.30535
13.9568	9.72256
13.81042	9.14755
13.66417	8.58028
13.51792	8.02069
13.37167	7.46865
13.22542	6.92409
13.07917	6.38692
12.93295	5.85703
12.78676	5.33431
12.64059	4.81867
12.49444	4.30998
12.34832	3.80812
12.2022	3.31299
12.05612	2.82719
11.91005	2.34817
11.76401	1.87549
11.61801	1.42126
11.47203	0.97598
11.32607	0.53671
11.18013	0.10322
11.03419	-0.32468
10.88829	-0.74275
10.74241	-1.14937
10.59653	-1.55115
10.45067	-1.94824
10.30483	-2.34065
10.15899	-2.72823
10.01317	-3.11159
9.86736	-3.49043
9.72158	-3.86133
9.57581	-4.22747
9.43006	-4.58273
9.28435	-4.92395
9.13867	-5.25078
8.99301	-5.57336
8.84736	-5.89214
8.70172	-6.20751
8.55609	-6.52012
8.41047	-6.83009
8.26485	-7.13689
8.11927	-7.43469
7.97369	-7.73101
7.82812	-8.02545
7.68255	-8.31715
7.53698	-8.60659
7.39144	-8.89377
7.24589	-9.17802
7.10037	-9.45338
6.95484	-9.72169
6.80935	-9.98384
6.66388	-10.23516
6.51842	-10.48208
6.37298	-10.72775
6.22753	-10.97146
6.08209	-11.21442
5.93666	-11.45677
5.79123	-11.69879
5.6458	-11.9399
5.50037	-12.18101
5.35495	-12.4211
5.20953	-12.66107
5.0641	-12.90229
4.91868	-13.14534
4.77325	-13.3909
4.62783	-13.63223
4.48241	-13.87175
4.33698	-14.11605
4.19155	-14.36605
4.04611	-14.6213
3.90064	-14.88281
3.75515	-15.15265
3.60965	-15.43127
3.46414	-15.71638
3.31859	-16.00902
3.17303	-16.31226
3.02745	-16.62542
2.88185	-16.94576
2.73623	-17.27932
2.59056	-17.62714
2.44487	-17.98658
2.29914	-18.36038
2.15336	-18.74981
2.00754	-19.15382
1.86169	-19.57346
1.71578	-20.01133
1.56983	-20.46802
1.42382	-20.94568
1.27776	-21.43987
1.13165	-21.95161
0.98548	-22.4824
0.83927	-23.02914
0.69301	-23.59127
0.54671	-24.16675
0.40036	-24.75487
0.25397	-25.35178
0.10755	-25.95563
-0.03891	-27.95988
-0.18541	-28.60596
-0.33193	-29.26128
-0.47849	-29.92248
-0.62507	-30.59196
-0.77169	-31.26564
-0.91833	-31.9476
-1.06498	-32.6346
-1.21167	-33.32304
-1.35838	-34.01616
-1.50511	-34.7148
-1.65188	-35.41776
-1.79867	-36.12504
-1.94548	-36.83424
-2.09231	-37.54008
-2.23917	-38.24484
-2.38606	-38.95164
-2.53296	-39.65676
-2.67987	-40.35768
-2.82682	-41.0586
-2.97379	-41.75964
-3.12078	-42.45516
-3.2678	-43.1436
-3.41484	-43.82952
-3.5619	-44.51484
-3.70898	-45.19692
-3.85606	-45.87816
-4.00317	-46.55736
-4.15029	-47.23236
-4.29742	-47.898
-4.44454	-48.56028
-4.59168	-49.22016
-4.73881	-49.87776
-4.88595	-50.53332
-5.03308	-51.18636
-5.1802	-51.83892
-5.32731	-52.49208
-5.4744	-53.14656
-5.62147	-53.8002
-5.76853	-54.45096
-5.91557	-55.09872
-6.06263	-55.74432
-6.20967	-56.3874
-6.35669	-57.02952
-6.50371	-57.66888
-6.65072	-58.30668
-6.7977	-58.94556
-6.94466	-59.58276
-7.09162	-60.21864
-7.23857	-60.85068
-7.38551	-61.48008
-7.53245	-62.10672
-7.67936	-62.73132
-7.82627	-63.35172
-7.97317	-63.96924
-8.12005	-64.58484
-8.26692	-65.1984
-8.41377	-65.80896
-8.5606	-66.41748
-8.70745	-67.02336
-8.85427	-67.62576
-9.00108	-68.2248
-9.14788	-68.82096
-9.29466	-69.41448
-9.44142	-70.00512
-9.58816	-70.59324
-9.73489	-71.17788
-9.8816	-71.75808
-10.0283	-72.33504
-10.175	-72.90756
-10.32168	-73.47672
-10.46834	-74.04192
-10.61499	-74.6028
-10.76163	-75.15912
-10.90826	-75.71136
-11.05487	-76.25952
-11.20148	-76.80348
-11.34806	-77.34312
-11.49464	-77.87856
-11.6412	-78.40968
-11.78776	-78.93636
-11.9343	-79.45872
-12.08082	-79.97664
-12.22735	-80.49012
-12.37384	-80.99916
-12.52034	-81.50412
-12.66681	-82.00692
-12.81327	-82.50588
-12.95969	-83.00052
-13.10608	-83.49024
-13.25246	-83.97588
-13.39884	-84.45684
-13.54522	-84.93288
-13.6916	-85.404
-13.83785	-85.86828
-13.9841	-86.32764
-14.13048	-86.78208
-14.27673	-87.2316
-14.42298	-87.6762
-14.56923	-88.1154
-14.71535	-88.5492
-14.8616	-88.97796
-15.00785	-89.4018
-15.15397	-89.82096
-15.30009	-90.2352
-15.44634	-90.6444
-15.59246	-91.0488
-15.73858	-91.44828
-15.88457	-91.84272
-16.03069	-92.23224
-16.17681	-92.61684
-16.3228	-92.99652
-16.46879	-93.37128
-16.61491	-93.74124
-16.7609	-94.10664
-16.90689	-94.46724
-17.05288	-94.82304
-17.19887	-95.17392
-17.34486	-95.52024
-17.49072	-95.8614
-17.63671	-96.19788
-17.78257	-96.52944
-17.92856	-96.85632
-18.07442	-97.1784
-18.22028	-97.49592
-18.36614	-97.80852
-18.512	-98.11644
-18.65786	-98.41944
-18.80372	-98.71776
-18.94945	-99.01092
-19.09531	-99.29904
-19.24117	-99.58224
-19.3869	-99.85872
-19.53263	-100.12968
-19.67836	-100.39548
-19.82422	-100.65516
-19.96995	-100.90956
-20.11555	-101.15868
-20.26128	-101.39748
-20.40701	-101.62824
-20.55261	-101.85276
-20.69834	-102.07104
-20.84394	-102.28272
-20.98954	-102.48912
-21.13514	-102.69144
-21.28074	-102.89088
-21.42634	-103.08744
-21.57194	-103.27764
-21.71754	-103.46148
-21.86314	-103.64304
-22.00874	-103.82208
-22.15434	-103.99872
-22.29994	-104.17152
-22.44541	-104.33892
-22.59101	-104.50368
-22.73661	-104.6658
-22.88208	-104.8254
-23.02768	-104.9826
-23.17315	-105.13728
-23.31875	-105.28944
-23.46422	-105.43896
-23.60969	-105.58512
-23.75529	-105.72756
-23.90063	-105.84924
-24.0461	-105.96564
-24.19157	-106.06752
-24.33704	-106.15668
-24.48238	-106.24188
-24.62785	-106.32144
-24.77345	-106.39764
-24.91905	-106.47144
-25.06465	-106.53924
-25.21012	-106.6044
-25.35572	-106.66752
-25.50119	-106.72824
-25.64679	-106.78692
-25.79226	-106.84428
-25.93773	-106.8996
-26.0832	-106.953
-26.22867	-107.00424
-26.37414	-107.05368
-26.51961	-107.10132
-26.66508	-107.14716
-26.81055	-107.19132
-26.95602	-107.2332
-27.10149	-107.27304
-27.24696	-107.31228
-27.39243	-107.35104
-27.5379	-107.39004
-27.68337	-107.42904
-27.82884	-107.46684
-27.97418	-107.50212
-28.11965	-107.53584
-28.26512	-107.56776
-28.41059	-107.59788
-28.55593	-107.62632
-28.7014	-107.65284
-28.84687	-107.6772
-28.99221	-107.69916
-29.13768	-107.7186
-29.28315	-107.73516
-29.13534	-106.52688
-28.98753	-105.34572
-28.83972	-104.17776
-28.69191	-103.01664
-28.5441	-101.86188
-28.39629	-100.7106
-28.24848	-99.56184
-28.10067	-98.41512
-27.95286	-97.27068
-27.80492	-96.12912
-27.65711	-94.9896
-27.5093	-93.85308
-27.36149	-92.71848
-27.21368	-91.58712
-27.06574	-90.4584
-26.91793	-89.3328
-26.77012	-88.20984
-26.62231	-87.09024
-26.4745	-85.97316
-26.32656	-84.85908
-26.17875	-83.74788
-26.03094	-82.63944
-25.88313	-81.53484
-25.73532	-80.43576
-25.58751	-79.341
-25.4397	-78.25032
-25.29202	-77.16288
-25.14421	-76.07868
-24.9964	-74.99784
-24.84859	-73.92024
-24.70091	-72.84588
-24.5531	-71.77524
-24.40542	-70.70808
-24.25761	-69.65364
-24.10993	-68.604
-23.96225	-67.55844
-23.81457	-66.51696
-23.66689	-65.47968
-23.51921	-64.4472
-23.37153	-63.41928
-23.22385	-62.3964
-23.07617	-61.3782
-22.92849	-60.3654
-22.78094	-59.35776
-22.63326	-58.35612
-22.48558	-57.35988
-22.3379	-56.36952
-22.19035	-55.38444
-22.04267	-54.4038
-21.89512	-53.42772
-21.74757	-52.45584
-21.59989	-51.48852
-21.45234	-50.52612
-21.30492	-49.56852
-21.15737	-48.62004
-21.00982	-47.67624
-20.8624	-46.73544
-20.71498	-45.7998
-20.56756	-44.86944
-20.42014	-43.94316
-20.27272	-43.02216
-20.1253	-42.1074
-19.97788	-41.19828
-19.83059	-40.2954
-19.6833	-39.39852
-19.53601	-38.51064
-19.38872	-37.629
-19.24143	-36.75312
-19.09427	-35.88336
-18.94698	-35.01972
-18.79982	-34.16208
-18.65266	-33.30852
-18.5055	-32.46096
-18.35847	-31.6188
-18.21131	-30.78372
-18.06428	-29.95464
-17.91725	-29.1312
-17.77022	-28.31376
-17.62319	-27.50244
-17.47616	-26.697
-17.32926	-25.8984
-17.18236	-25.10604
-17.03546	-24.32004
-16.88869	-23.54076
-16.74179	-22.76868
-16.59502	-22.00344
-16.44825	-21.24312
-16.30148	-20.48892
-16.15484	-19.74204
-16.00807	-19.00272
-15.86143	-18.27108
-15.71479	-17.54772
-15.56828	-16.83216
-15.42164	-16.12488
-15.27513	-15.426
-15.12849	-14.73552
-14.98198	-14.05656
-14.8356	-13.39668
-14.68909	-12.74532
-14.54271	-12.10236
-14.39633	-11.46761
-14.24982	-10.84114
-14.10357	-10.22286
-13.95719	-9.61273
-13.81081	-9.01271
-13.66456	-8.42089
-13.51831	-7.83706
-13.37206	-7.26113
-13.22581	-6.69301
-13.07956	-6.13262
-12.93338	-5.57987
-12.78719	-5.03465
-12.64103	-4.49684
-12.49489	-3.96637
-12.34877	-3.44311
-12.20265	-2.92693
-12.05656	-2.41774
-11.91048	-1.91543
-11.76443	-1.41994
-11.6184	-0.94037
-11.47241	-0.47441
-11.32645	-0.01468
-11.18048	0.43894
-11.03454	0.88594
-10.88862	1.31566
-10.74272	1.73881
-10.59683	2.15671
-10.45096	2.56944
-10.30511	2.97716
-10.15927	3.38002
-10.01343	3.77765
-9.86761	4.16903
-9.72182	4.55324
-9.57605	4.9255
-9.43029	5.28961
-9.28459	5.63476
-9.1389	5.97409
-8.9932	6.30986
-8.84755	6.63862
-8.7019	6.96324
-8.55626	7.28406
-8.41062	7.60097
-8.26501	7.91412
-8.1194	8.22384
-7.9738	8.52296
-7.82824	8.8095
-7.68267	9.09241
-7.53713	9.36968
-7.39159	9.64286
-7.24607	9.91236
-7.10056	10.1783
-6.95507	10.43681
-6.80961	10.68584
-6.66415	10.93135
-6.51871	11.17416
-6.37326	11.4153
-6.22783	11.65463
-6.0824	11.89128
-5.937	12.12156
-5.7916	12.34596
-5.64621	12.56916
-5.50083	12.79008
-5.35545	13.00908
-5.21009	13.22808
-5.06471	13.446
-4.91936	13.6626
-4.77399	13.87992
-4.62862	14.09796
-4.48326	14.31816
-4.33788	14.54124
-4.1925	14.7678
-4.04709	14.99856
-3.9017	15.23328
-3.75629	15.47256
-3.61085	15.71796
-3.46541	15.97116
-3.31994	16.23252
-3.17444	16.503
-3.02894	16.78344
-2.88339	17.07528
-2.73781	17.37948
-2.5922	17.69688
-2.44656	18.02712
-2.30087	18.37044
-2.15514	18.72744
-2.00938	19.09812
-1.86358	19.48356
-1.71773	19.88364
-1.57184	20.29896
-1.42592	20.72772
-1.27995	21.16788
-1.13394	21.61908
-0.98789	22.08336
-0.8418	22.55844
-0.69567	23.0454
-0.5495	23.54232
-0.4033	24.04968
-0.25706	24.56868
-0.11079	25.0962
0.03551	25.63296
0.18184	26.1798
0.32821	26.73648
0.4746	27.30036
0.62102	27.8724
0.76746	28.45284
0.91393	29.04096
1.06042	29.6358
1.20694	30.23772
1.35348	30.84564
1.50003	31.45728
1.64661	32.0736
1.79321	32.69088
1.93983	33.3096
2.08647	33.93168
2.23314	34.55664
2.37983	35.18232
2.52652	35.81136
2.67324	36.44196
2.81999	37.07328
2.96674	37.70568
3.11351	38.33808
3.26031	38.97144
3.40712	39.60348
3.55394	40.23456
3.70079	40.86336
3.84765	41.48928
3.99452	42.11148
4.14141	42.72864
4.2883	43.34124
4.4352	43.95
4.58211	44.5578
4.72905	45.16356
4.87598	45.7668
5.02293	46.36824
5.16989	46.9674
5.31687	47.56116
5.46386	48.15264
5.61087	48.74148
5.75787	49.32852
5.90486	49.91472
6.05186	50.4978
6.19888	51.07764
6.3459	51.65628
6.49289	52.23432
6.63985	52.81032
6.78681	53.38392
6.93376	53.95584
7.08068	54.52668
7.22762	55.09548
7.37452	55.66368
7.52142	56.2308
7.6683	56.79672
7.81516	57.36048
7.96202	57.921
8.10887	58.47888
8.25569	59.03424
8.40251	59.58648
8.54932	60.13572
8.69612	60.6816
8.8429	61.22436
8.98967	61.7634
9.13643	62.29944
9.28316	62.8326
9.42987	63.36288
9.57657	63.89076
9.72325	64.41612
9.86991	64.93848
10.01658	65.4576
10.16323	65.97336
10.30988	66.486
10.45651	66.996
10.60314	67.50336
10.74975	68.00772
10.89635	68.5092
11.04293	69.00804
11.18949	69.504
11.33605	69.9972
11.48259	70.488
11.62911	70.97604
11.77562	71.4594
11.92212	71.94048
12.0686	72.41808
12.21507	72.89304
12.36154	73.36464
12.50799	73.83252
12.65442	74.29716
12.80085	74.7588
12.94726	75.21708
13.0936	75.67188
13.24011	76.12308
13.38649	76.5708
13.53274	77.0148
13.67912	77.45532
13.8255	77.89248
13.97188	78.32604
14.11813	78.75612
14.26451	79.18296
14.41076	79.60632
14.55701	80.02608
14.70339	80.4426
14.84964	80.85588
14.99589	81.26568
15.14214	81.67224
15.28839	82.07556
15.43464	82.47516
15.58076	82.87128
15.72701	83.26416
15.87313	83.65392
16.01938	84.04056
16.1655	84.42348
16.31162	84.80352
16.45774	85.18056
16.60386	85.55424
16.74998	85.9248
16.8961	86.292
17.04209	86.65524
17.18821	87.01332
17.3342	87.36804
17.48032	87.71928
17.62631	88.06752
17.7723	88.41252
17.91829	88.75428
18.06428	89.09268
18.21027	89.43012
18.35626	89.7594
18.50225	90.08772
18.64811	90.41208
18.7941	90.73296
18.93996	91.0506
19.08595	91.365
19.23181	91.67628
19.37767	91.98456
19.52366	92.28972
19.66952	92.59188
19.81538	92.89104
19.96124	93.18732
20.1071	93.48048
20.25283	93.77112
20.39869	94.06032
20.54455	94.34676
20.69041	94.63032
20.83614	94.911
20.982	95.18892
21.12773	95.46408
21.27359	95.73612
21.41932	96.00552
21.56505	96.27228
21.71091	96.53628
21.85664	96.79752
22.00237	97.05624
22.1481	97.3128
22.29383	97.56684
22.43956	97.81704
22.58529	98.06472
22.73102	98.30976
22.87662	98.5524
23.02235	98.7924
23.16808	99.03
23.31368	99.26508
23.45941	99.49788
23.60501	99.72804
23.75074	99.95592
23.89634	100.18128
24.04207	100.40436
24.18767	100.62504
24.33327	100.84332
24.479	101.05932
24.6246	101.27304
24.7702	101.48436
24.9158	101.69316
25.0614	101.89968
25.207	102.1038
25.3526	102.30504
25.4982	102.50268
25.6438	102.69804
25.7894	102.891
25.935	103.08156
26.0806	103.26984
26.22607	103.45572
26.37167	103.6392
26.51727	103.8204
26.66274	103.99908
26.80834	104.17344
26.95381	104.34252
27.09941	104.50896
27.24488	104.67288
27.39035	104.83428
27.53595	104.99304
27.68142	105.14916
27.82689	105.30252
27.97236	105.45312
28.11796	105.60096
28.26343	105.7458
28.4089	105.88764
28.55437	106.02624
28.69984	106.161
28.84531	106.29204
28.99078	106.41876
29.13625	106.53108
29.28172	106.64004
29.42719	106.74576
29.57266	106.8414
29.71813	106.9332
29.8636	107.02152
30.00907	107.10408
30.15467	107.18148
30.30014	107.25372
30.44574	107.32188
30.59121	107.38224
30.73668	107.42856
30.88215	107.46504
31.02749	107.49264
31.17296	107.51556
31.3183	107.5332
31.46377	107.5494
31.60911	107.56464
31.75445	107.57916
31.89992	107.59284
32.04526	107.60568
32.1906	107.61768
32.33607	107.62908
32.48141	107.63976
32.62688	107.64984
32.77222	107.6592
32.91756	107.66796
33.06303	107.67552
33.20837	107.68164
33.35371	107.68716
33.49918	107.69172
33.64452	107.6952
33.78986	107.69772
33.9352	107.6994
34.08054	107.70036
34.22601	107.7006
34.37135	107.69988
34.51669	107.69808
34.66203	107.69532
34.80737	107.6916
34.95271	107.6868
35.09818	107.68068
35.24352	107.6778
35.38886	107.68368
35.53433	107.69436
35.67967	107.70816
35.82501	107.72472
35.97048	107.74176
36.11582	107.75856
36.26129	107.775
36.40663	107.79096
36.5521	107.80656
36.69744	107.82168
36.84291	107.83644
36.98838	107.85084
37.13372	107.86488
37.27919	107.87844
37.42466	107.89164
37.57	107.90448
37.71547	107.91696
37.86081	107.92896
38.00628	107.9406
38.15175	107.95164
38.29722	107.96244
38.44256	107.9724
38.58803	107.98212
38.7335	107.99172
38.87897	108.00084
39.02444	108.00996
39.16991	108.0216
39.31538	108.03264
39.46098	108.04308
39.60645	108.05316
39.75192	108.06264
39.89752	108.0714
40.04299	108.07968
40.18859	108.08748
40.33406	108.0948
40.47966	108.10164
40.62513	108.10812
40.7706	108.11424
40.9162	108.12
41.06167	108.1254
41.20714	108.13068
41.35261	108.135
41.49808	108.13872
41.64355	108.14196
41.78902	108.14484
41.93449	108.14736
42.07996	108.14952
42.22543	108.15144
42.3709	108.153
42.51637	108.15432
42.66184	108.15576
42.80731	108.15732
42.95278	108.15924
43.09825	108.16128
43.24385	108.16344
43.38932	108.16572
43.53479	108.16824
43.68026	108.17076
43.82573	108.17256
43.67792	107.0634
43.53024	105.97392
43.38243	104.8956
43.23462	103.82592
43.08694	102.75948
42.93913	101.69688
42.79132	100.63692
42.64351	99.5808
42.4957	98.52624
42.34789	97.4778
42.20008	96.43848
42.05227	95.40132
41.90459	94.36632
41.75678	93.3336
41.60897	92.30352
41.46116	91.27584
41.31348	90.25104
41.16567	89.22876
41.01786	88.20924
40.87005	87.19236
40.72237	86.17824
40.57456	85.167
40.42675	84.15888
40.27907	83.15364
40.13126	82.15164
39.98358	81.15372
39.83577	80.15928
39.68809	79.16856
39.54041	78.18168
39.3926	77.19816
39.24492	76.21872
39.09724	75.243
38.94956	74.27088
38.80188	73.30236
38.6542	72.33768
38.50652	71.37696
38.35884	70.4202
38.21116	69.4674
38.06348	68.51868
37.91593	67.58028
37.76825	66.64896
37.6207	65.72184
37.47315	64.79916
37.32547	63.8808
37.17792	62.96724
37.03037	62.05836
36.88282	61.15404
36.73527	60.25464
36.58772	59.3604
36.44017	58.47432
36.29262	57.5946
36.14507	56.72064
35.99752	55.85184
35.8501	54.98772
35.70255	54.12804
35.55513	53.27316
35.40758	52.42284
35.26016	51.57768
35.11274	50.7372
34.96532	49.90164
34.8179	49.07196
34.67048	48.24852
34.52319	47.43024
34.37577	46.61676
34.22848	45.80844
34.08119	45.00516
33.9339	44.20872
33.78661	43.42152
33.63932	42.63876
33.49216	41.86164
33.345	41.0898
33.19771	40.32252
33.05055	39.5604
32.90339	38.80368
32.75636	38.05212
32.6092	37.30584
32.46204	36.567
32.31501	35.83548
32.16798	35.10924
32.02095	34.38828
31.87392	33.67272
31.72689	32.9628
31.57999	32.26032
31.43296	31.56444
31.28606	30.87432
31.13916	30.1896
30.99226	29.50968
30.84536	28.83552
30.69846	28.16628
30.55169	27.50364
30.40492	26.84628
30.25815	26.19468
30.11138	25.54884
29.96461	24.90888
29.81784	24.27504
29.6712	23.64732
29.52443	23.02536
29.37779	22.40964
29.23115	21.79872
29.08451	21.19308
28.938	20.5932
28.79136	19.99896
28.64485	19.4094
28.49834	18.82572
28.35183	18.24792
28.20532	17.67612
28.05881	17.11032
27.91243	16.55076
27.76605	15.99732
27.61954	15.44988
27.47316	14.90868
27.32678	14.3736
27.18053	13.84464
27.03415	13.32168
26.88777	12.80472
26.74152	12.29388
26.59527	11.78881
26.44889	11.28966
26.30264	10.79633
26.15639	10.31195
26.01014	9.83998
25.86402	9.37373
25.71777	8.91302
25.57165	8.45783
25.42553	8.00807
25.27928	7.56367
25.13316	7.12459
24.98704	6.69076
24.84092	6.26209
24.69493	5.83853
24.54881	5.42002
24.40269	5.00646
24.2567	4.5978
24.11058	4.19399
23.96459	3.79492
23.8186	3.40055
23.67261	3.01079
23.52662	2.62596
23.38063	2.25216
23.23464	1.8857
23.08878	1.52358
22.94279	1.16569
22.79693	0.81199
22.65107	0.46239
22.50508	0.11686
22.35922	-0.22471
22.21336	-0.56238
22.0675	-0.89621
21.92164	-1.22627
21.77578	-1.55263
21.63005	-1.8732
21.48419	-2.18306
21.33846	-2.4878
21.1926	-2.78821
21.04687	-3.08538
20.90114	-3.37934
20.75528	-3.66984
20.60955	-3.9573
20.46382	-4.2418
20.31809	-4.52333
20.17236	-4.80192
20.02663	-5.07744
19.8809	-5.3483
19.73517	-5.61604
19.58957	-5.88112
19.44384	-6.1436
19.29824	-6.39665
19.15251	-6.64424
19.00691	-6.88789
18.86131	-7.12756
18.71571	-7.36488
18.57011	-7.59872
18.42451	-7.82596
18.27891	-8.04304
18.13331	-8.25708
17.98784	-8.46878
17.84224	-8.67643
17.69664	-8.88204
17.55117	-9.08556
17.40557	-9.28711
17.2601	-9.48676
17.1145	-9.68449
16.96903	-9.88038
16.82356	-10.07442
16.67796	-10.26662
16.53249	-10.45692
16.38702	-10.64539
16.24155	-10.83028
16.09608	-11.0131
15.95048	-11.19319
15.80501	-11.37172
15.65954	-11.5487
15.51407	-11.72419
15.3686	-11.89823
15.22313	-12.07116
15.07766	-12.24948
14.93219	-12.42684
14.78672	-12.60276
14.64125	-12.77352
14.49578	-12.94248
14.35031	-13.10412
14.20484	-13.26204
14.0595	-13.41792
13.91403	-13.57224
13.76856	-13.72536
13.62322	-13.87692
13.47775	-14.02728
13.33228	-14.17704
13.18694	-14.32608
13.04147	-14.4744
12.89609	-14.622
12.75069	-14.76876
12.60527	-14.91516
12.45986	-15.06096
12.31447	-15.20652
12.16907	-15.3516
12.02367	-15.49668
11.87827	-15.6414
11.73288	-15.786
11.58748	-15.93036
11.44209	-16.07484
11.2967	-16.21908
11.15131	-16.36128
11.0059	-16.50588
10.8605	-16.65144
10.71509	-16.79808
10.56969	-16.94556
10.42428	-17.09424
10.27889	-17.24436
10.13349	-17.39592
9.98809	-17.5488
9.84269	-17.70324
9.6973	-17.85948
9.55191	-18.0174
9.40651	-18.17712
9.26112	-18.33756
9.11573	-18.4992
8.97035	-18.65892
8.82497	-18.8184
8.67961	-18.97812
8.53424	-19.13952
8.38889	-19.29864
8.24353	-19.45932
8.09818	-19.61988
7.95284	-19.77996
7.80751	-19.941
7.66217	-20.103
7.51683	-20.26608
7.37151	-20.43024
7.22617	-20.59512
7.08083	-20.76048
6.9355	-20.92656
6.79016	-21.09336
6.64483	-21.26148
6.49949	-21.43092
6.35415	-21.6012
6.20883	-21.77052
6.0635	-21.9402
5.91817	-22.10988
5.77285	-22.28052
5.62752	-22.45248
5.48218	-22.6266
5.33684	-22.80336
5.19149	-22.98264
5.04613	-23.16444
4.90077	-23.34984
4.7554	-23.538
4.61002	-23.7294
4.46463	-23.92344
4.31924	-24.12144
4.17383	-24.32352
4.02841	-24.53016
3.88298	-24.74148
3.73754	-24.9582
3.59208	-25.1802
3.44661	-25.40868
3.30112	-25.6434
3.15562	-25.88472
3.0101	-26.1324
2.86456	-26.38692
2.719	-26.64804
2.57343	-26.91576
2.42784	-27.1896
2.28221	-27.46956
2.13658	-27.75564
1.99092	-28.0482
1.84526	-28.347
1.69957	-28.6518
1.55386	-28.96188
1.40813	-29.27796
1.2624	-29.59956
1.11664	-29.92668
0.97086	-30.25908
0.82507	-30.597
0.67927	-30.94008
0.53344	-31.28856
0.3876	-31.64208
0.24175	-32.00112
0.09587	-32.3664
-0.05002	-32.73756
-0.19594	-33.11544
-0.34188	-33.49932
-0.48785	-33.88944
-0.63385	-34.28556
-0.77988	-34.6884
-0.92593	-35.09928
-1.07202	-35.51856
-1.21814	-35.946
-1.36429	-36.38208
-1.51047	-36.82632
-1.65668	-37.27896
-1.80293	-37.73952
-1.94922	-38.20776
-2.09553	-38.68248
-2.24189	-39.16416
-2.38827	-39.65112
-2.53469	-40.14252
-2.68113	-40.63944
-2.82762	-41.14044
-2.97411	-41.64312
-3.12065	-42.1494
-3.26721	-42.6588
-3.4138	-43.17072
-3.56041	-43.68456
-3.70707	-44.20188
-3.85373	-44.72256
-4.00041	-45.24108
-4.14712	-45.76212
-4.29382	-46.2858
-4.44055	-46.80804
-4.58731	-47.3304
-4.73409	-47.8548
-4.88089	-48.38052
-5.02769	-48.90444
-5.17448	-49.42668
-5.32129	-49.95012
-5.46811	-50.47272
-5.61495	-50.9916
-5.7618	-51.50904
-5.90862	-52.0278
-6.05544	-52.54572
-6.20223	-53.06268
-6.34903	-53.5806
-6.49583	-54.0972
-6.64262	-54.61308
-6.78942	-55.13016
-6.9362	-55.64844
-7.08298	-56.16684
-7.22974	-56.68524
-7.3765	-57.20016
-7.52324	-57.71412
-7.66997	-58.2264
-7.8167	-58.73772
-7.96344	-59.24832
-8.11015	-59.75772
-8.25687	-60.26604
-8.40359	-60.77364
-8.5503	-61.28004
-8.69699	-61.78044
-8.84367	-62.27892
-8.99032	-62.77524
-9.13697	-63.26988
-9.2836	-63.7626
-9.43023	-64.25328
-9.57683	-64.74192
-9.72343	-65.22828
-9.87003	-65.712
-10.01662	-66.19248
-10.16319	-66.67032
-10.30977	-67.14588
-10.45632	-67.61892
-10.60287	-68.0892
-10.7494	-68.55648
-10.89592	-69.02124
-11.04243	-69.48324
-11.18892	-69.94236
-11.3354	-70.39896
-11.48186	-70.85124
-11.6283	-71.2992
-11.77474	-71.74392
-11.92116	-72.1854
-12.06758	-72.6234
-12.21397	-73.0584
-12.36036	-73.49076
-12.50674	-73.92
-12.65312	-74.34636
-12.79949	-74.77008
-12.94583	-75.19128
-13.09217	-75.60984
-13.23855	-76.02564
-13.3848	-76.43832
-13.53118	-76.84776
-13.67743	-77.25408
-13.82368	-77.65764
-13.97006	-78.05736
-14.11631	-78.45384
-14.26256	-78.84744
-14.40881	-79.23804
-14.55506	-79.62576
-14.70131	-80.01072
-14.84756	-80.39268
-14.99368	-80.77176
-15.13993	-81.14784
-15.28618	-81.52116
-15.4323	-81.89112
-15.57855	-82.2582
-15.72467	-82.6224
-15.87079	-82.98396
-16.01704	-83.34276
-16.16316	-83.69892
-16.30928	-84.05112
-16.45527	-84.39972
-16.60139	-84.74556
-16.74751	-85.0884
-16.8935	-85.4268
-17.03962	-85.76232
-17.18561	-86.09472
-17.3316	-86.42364
-17.47772	-86.75028
-17.62371	-87.07404
-17.7697	-87.3954
-17.91569	-87.71388
-18.06168	-88.02948
-18.20767	-88.34184
-18.35366	-88.65144
-18.49952	-88.95816
-18.64551	-89.26212
-18.7915	-89.5632
-18.93736	-89.8614
-19.08335	-90.15696
-19.22921	-90.44916
-19.37507	-90.73812
-19.52093	-91.02444
-19.66692	-91.30812
-19.81278	-91.58904
-19.95864	-91.86732
-20.1045	-92.14308
-20.25036	-92.41608
-20.39622	-92.6868
-20.54195	-92.95488
-20.68781	-93.22044
-20.83367	-93.48492
-20.97953	-93.74712
-21.12526	-94.00692
-21.27112	-94.26444
-21.41685	-94.51956
-21.56271	-94.77252
-21.70844	-95.0232
-21.8543	-95.2716
-22.00003	-95.51772
-22.14576	-95.76156
-22.29149	-96.00336
-22.43735	-96.24276
-22.58308	-96.48024
-22.72881	-96.71556
-22.87454	-96.94884
-23.02027	-97.17984
-23.166	-97.4088
-23.31173	-97.63548
-23.45746	-97.86024
-23.60319	-98.08296
-23.74892	-98.3034
-23.89465	-98.52168
-24.04025	-98.7378
-24.18598	-98.952
-24.33171	-99.16392
-24.47744	-99.37284
-24.62304	-99.57924
-24.76877	-99.7836
-24.91437	-99.98604
-25.0601	-100.18632
-25.2057	-100.38396
-25.35143	-100.57956
-25.49703	-100.773
-25.64276	-100.9644
-25.78836	-101.15364
-25.93396	-101.33796
-26.07956	-101.51964
-26.22529	-101.69904
-26.37089	-101.87616
-26.51649	-102.051
-26.66209	-102.22344
-26.80769	-102.39348
-26.95329	-102.561
-27.09889	-102.72576
-27.24462	-102.88764
-27.39022	-103.04736
-27.53582	-103.20444
-27.68142	-103.35876
-27.82702	-103.5048
-27.97262	-103.63596
-28.11809	-103.76556
-28.26369	-103.8936
-28.40929	-104.01972
-28.55489	-104.14284
-28.70049	-104.26104
-28.84609	-104.37708
-28.99169	-104.49132
-29.13729	-104.60436
-29.28276	-104.71488
-29.42836	-104.81556
-29.57396	-104.91468
-29.71943	-105.0126
-29.86503	-105.10908
-30.01063	-105.20184
-30.1561	-105.28992
-30.3017	-105.3762
-30.44717	-105.46092
-30.59277	-105.54396
-30.73837	-105.6252
-30.88384	-105.70464
-31.02944	-105.78276
-31.17491	-105.8592
-31.32051	-105.93408
-31.46598	-106.00752
-31.61158	-106.07904
-31.75705	-106.14792
-31.90265	-106.21332
-32.04812	-106.27644
-32.19359	-106.33752
-32.33919	-106.3956
-32.48479	-106.45068
-32.63039	-106.50264
-32.77599	-106.55328
-32.92159	-106.60212
-33.06706	-106.6494
-33.21279	-106.69776
-33.35839	-106.75044
-33.50412	-106.80324
-33.64972	-106.85556
-33.79545	-106.90776
-33.94105	-106.95528
-34.08665	-107.00256
-34.23225	-107.04708
-34.37772	-107.0862
-34.52332	-107.1246
-34.66879	-107.16228
-34.81439	-107.19936
-34.95986	-107.23536
-35.10533	-107.27076
-35.25093	-107.30568
-35.3964	-107.33988
-35.542	-107.37336
-35.68747	-107.40636
-35.83307	-107.43876
-35.97854	-107.4708
-36.12414	-107.50224
-36.26961	-107.53236
-36.41508	-107.56092
-36.56068	-107.58888
-36.70615	-107.61576
-36.85162	-107.64144
-36.99722	-107.66628
-37.14269	-107.69064
-37.28816	-107.7144
-37.43376	-107.73756
-37.57923	-107.76036
-37.72483	-107.78256
-37.8703	-107.80464
-38.01577	-107.82624
-38.16124	-107.84724
-38.30684	-107.86776
-38.45231	-107.88768
-38.59778	-107.90712
-38.74338	-107.92608
-38.88885	-107.94444
-39.03432	-107.96232
-39.17992	-107.9796
-39.32539	-107.9964
-39.47086	-108.01272
-39.61646	-108.02844
-39.76193	-108.04356
-39.90753	-108.05832
-40.053	-108.07272
-40.19847	-108.08652
-40.34407	-108.09984
-40.48954	-108.11268
-40.63501	-108.12492
-40.78048	-108.13668
-40.92595	-108.14772
-41.07142	-108.15804
-41.21702	-108.16752
-41.36249	-108.17628
-41.50796	-108.18432
-41.65343	-108.19152
-41.79903	-108.19836
-41.9445	-108.20472
-42.08997	-108.21084
-42.23544	-108.21648
-42.38104	-108.22128
-42.52651	-108.2256
-42.67198	-108.22944
-42.81745	-108.2328
-42.96292	-108.23592
-43.10839	-108.23904
-43.25386	-108.24204
-43.39933	-108.24492
-43.5448	-108.24768
-43.69027	-108.25032
-43.83587	-108.25464
-43.68806	-107.16768
-43.54038	-106.09848
-43.39257	-105.03804
-43.24476	-103.98456
-43.09708	-102.93432
-42.94927	-101.88672
-42.80146	-100.84152
-42.65365	-99.79932
-42.50584	-98.75928
-42.35803	-97.72116
-42.21022	-96.68496
-42.06241	-95.65068
-41.9146	-94.61832
-41.76679	-93.58788
-41.61898	-92.56356
-41.4713	-91.54824
-41.32349	-90.5358
-41.17568	-89.5254
-41.02787	-88.51752
-40.88019	-87.51252
-40.73238	-86.51064
-40.58457	-85.51128
-40.43689	-84.51468
-40.28908	-83.52096
-40.1414	-82.52988
-39.99359	-81.5418
-39.84591	-80.55672
-39.6981	-79.57452
-39.55042	-78.59544
-39.40274	-77.61948
-39.25506	-76.64724
-39.10725	-75.67884
-38.95957	-74.71428
-38.81189	-73.7532
-38.66421	-72.79572
-38.51653	-71.84172
-38.36885	-70.89192
-38.2213	-69.94596
-38.07362	-69.00408
-37.92594	-68.06592
-37.77826	-67.13148
-37.63071	-66.20136
-37.48303	-65.27556
-37.33548	-64.36224
-37.18793	-63.45324
-37.04038	-62.54892
-36.89283	-61.64928
-36.74515	-60.7542
-36.5976	-59.86368
-36.45005	-58.97844
-36.3025	-58.09812
-36.15508	-57.22308
-36.00753	-56.35296
-35.85998	-55.4886
-35.71243	-54.62868
-35.56501	-53.77356
-35.41746	-52.92312
-35.27004	-52.0776
-35.12249	-51.23652
-34.97507	-50.4012
-34.82765	-49.57092
-34.68023	-48.74532
-34.53294	-47.92476
-34.38552	-47.11068
-34.23823	-46.30236
-34.09081	-45.50292
-33.94352	-44.70828
-33.79623	-43.91772
-33.64907	-43.1358
-33.50178	-42.36132
-33.35462	-41.59164
-33.20733	-40.8276
-33.06017	-40.06896
-32.91301	-39.3156
-32.76585	-38.56764
-32.61869	-37.82556
-32.47166	-37.09056
-32.3245	-36.36228
-32.17747	-35.6394
-32.03044	-34.92168
-31.88341	-34.20948
-31.73638	-33.5028
-31.58935	-32.8026
-31.44245	-32.10912
-31.29542	-31.4214
-31.14852	-30.73908
-31.00162	-30.06288
-30.85472	-29.3916
-30.70782	-28.72608
-30.56092	-28.06548
-30.41415	-27.41052
-30.26738	-26.76084
-30.12048	-26.11656
-29.97371	-25.47816
-29.82694	-24.84516
-29.6803	-24.21816
-29.53353	-23.5968
-29.38689	-22.9812
[truncated: 9,158 more rows]
