# Supplementary material for: Seismic collapse assessment of bridge piers constructed with steel fibers reinforced concrete
Source: PLoS One. 2018 Jul 10;13(7):e0200072. doi: 10.1371/journal.pone.0200072 (PMC6039000; doi:10.1371/journal.pone.0200072)
Supplement: S5 File — (TXT) [file pone.0200072.s005.txt]

-0.000552064	-0.925847248	-8.33E-04	-4.65E-01	8.57E-04	0.00E+00	8.57E-04	0.00E+00
7.79E-04	1.11E+01	-6.72E-05	1.34E+01	1.10E-03	6.39E+00	6.68E-04	4.97E+00
9.91E-04	2.45E+01	-1.25E-04	2.50E+01	9.28E-04	1.38E+01	7.08E-04	1.28E+01
9.27E-04	3.72E+01	-4.62E-05	3.70E+01	1.21E-03	2.63E+01	9.77E-04	2.34E+01
1.29E-03	4.72E+01	1.74E-04	4.86E+01	1.47E-03	3.69E+01	1.24E-03	3.23E+01
1.51E-03	5.88E+01	5.34E-04	6.01E+01	1.53E-03	4.87E+01	1.27E-03	3.80E+01
2.28E-03	7.19E+01	1.03E-03	7.17E+01	1.81E-03	6.07E+01	1.33E-03	4.97E+01
3.19E-03	8.47E+01	1.67E-03	8.26E+01	2.30E-03	7.21E+01	1.60E-03	6.14E+01
3.42E-03	9.44E+01	2.17E-03	9.44E+01	3.00E-03	8.42E+01	1.87E-03	7.21E+01
4.06E-03	1.06E+02	2.39E-03	1.05E+02	3.49E-03	9.52E+01	2.57E-03	8.31E+01
4.42E-03	1.17E+02	2.89E-03	1.18E+02	3.76E-03	1.07E+02	3.05E-03	9.41E+01
5.34E-03	1.29E+02	3.39E-03	1.29E+02	4.67E-03	1.18E+02	3.54E-03	1.06E+02
5.84E-03	1.41E+02	3.74E-03	1.42E+02	6.23E-03	1.30E+02	4.24E-03	1.16E+02
6.89E-03	1.52E+02	4.52E-03	1.53E+02	8.85E-03	1.40E+02	4.71E-03	1.24E+02
8.08E-03	1.64E+02	5.30E-03	1.64E+02	1.23E-02	1.50E+02	5.41E-03	1.36E+02
1.01E-02	1.74E+02	6.21E-03	1.78E+02	1.69E-02	1.58E+02	5.47E-03	1.47E+02
1.30E-02	1.86E+02	7.70E-03	1.86E+02	2.27E-02	1.65E+02	6.60E-03	1.59E+02
1.64E-02	1.95E+02	9.19E-03	1.94E+02	2.87E-02	1.72E+02	7.30E-03	1.70E+02
2.03E-02	2.04E+02	1.15E-02	2.01E+02	3.54E-02	1.75E+02	8.20E-03	1.78E+02
2.51E-02	2.12E+02	1.30E-02	2.06E+02	4.24E-02	1.75E+02	1.08E-02	1.91E+02
3.05E-02	2.19E+02	1.54E-02	2.12E+02	4.93E-02	1.75E+02	1.28E-02	1.99E+02
3.72E-02	2.24E+02	1.83E-02	2.18E+02	5.36E-02	1.75E+02	1.58E-02	2.09E+02
4.35E-02	2.26E+02	2.09E-02	2.23E+02	6.06E-02	1.74E+02	1.95E-02	2.16E+02
5.04E-02	2.27E+02	2.35E-02	2.28E+02	6.73E-02	1.74E+02	2.28E-02	2.22E+02
5.77E-02	2.28E+02	2.71E-02	2.32E+02	7.37E-02	1.74E+02	2.58E-02	2.27E+02
6.47E-02	2.27E+02	3.11E-02	2.35E+02	8.16E-02	1.73E+02	2.84E-02	2.31E+02
7.18E-02	2.26E+02	3.47E-02	2.36E+02	8.42E-02	1.73E+02	3.23E-02	2.35E+02
7.85E-02	2.26E+02	3.99E-02	2.37E+02	9.04E-02	1.72E+02	3.59E-02	2.36E+02
8.14E-02	2.26E+02	4.43E-02	2.38E+02	9.68E-02	1.72E+02	4.04E-02	2.37E+02
8.74E-02	2.25E+02	4.96E-02	2.37E+02	1.04E-01	1.71E+02	4.40E-02	2.38E+02
9.46E-02	2.25E+02	5.56E-02	2.37E+02	1.11E-01	1.70E+02	4.79E-02	2.38E+02
1.02E-01	2.23E+02	6.01E-02	2.36E+02	1.20E-01	1.69E+02	5.22E-02	2.38E+02
1.09E-01	2.22E+02	6.62E-02	2.36E+02	1.27E-01	1.69E+02	5.54E-02	2.37E+02
1.18E-01	2.19E+02	7.33E-02	2.34E+02	1.34E-01	1.69E+02	5.92E-02	2.37E+02
1.24E-01	2.19E+02	7.91E-02	2.34E+02	1.42E-01	1.69E+02	6.46E-02	2.36E+02
1.31E-01	2.17E+02	8.37E-02	2.33E+02	1.50E-01	1.68E+02	7.02E-02	2.35E+02
1.39E-01	2.17E+02	8.97E-02	2.32E+02	1.57E-01	1.68E+02	7.38E-02	2.35E+02
1.47E-01	2.16E+02	9.45E-02	2.32E+02	1.64E-01	1.68E+02	7.89E-02	2.34E+02
1.55E-01	2.16E+02	9.88E-02	2.31E+02	1.72E-01	1.68E+02	8.32E-02	2.33E+02
1.61E-01	2.16E+02	1.04E-01	2.30E+02	1.80E-01	1.69E+02	8.66E-02	2.32E+02
1.70E-01	2.15E+02	1.09E-01	2.28E+02	1.87E-01	1.68E+02	9.09E-02	2.32E+02
1.78E-01	2.14E+02	1.14E-01	2.28E+02	1.94E-01	1.68E+02	9.48E-02	2.31E+02
1.85E-01	2.15E+02	1.18E-01	2.27E+02	2.00E-01	1.68E+02	9.97E-02	2.31E+02
1.91E-01	2.14E+02	1.22E-01	2.26E+02			1.04E-01	2.30E+02
1.98E-01	2.14E+02	1.26E-01	2.26E+02			1.09E-01	2.29E+02
		1.31E-01	2.26E+02			1.13E-01	2.28E+02
		1.36E-01	2.25E+02			1.17E-01	2.28E+02
		1.43E-01	2.24E+02			1.21E-01	2.26E+02
		1.49E-01	2.24E+02			1.25E-01	2.26E+02
		1.53E-01	2.24E+02			1.30E-01	2.26E+02
		1.56E-01	2.24E+02			1.35E-01	2.25E+02
		1.60E-01	2.23E+02			1.39E-01	2.25E+02
		1.64E-01	2.23E+02			1.43E-01	2.24E+02
		1.67E-01	2.23E+02			1.48E-01	2.25E+02
		1.71E-01	2.23E+02			1.52E-01	2.24E+02
		1.76E-01	2.23E+02			1.57E-01	2.24E+02
		1.82E-01	2.23E+02			1.61E-01	2.23E+02
		1.88E-01	2.23E+02			1.66E-01	2.24E+02
		1.93E-01	2.23E+02			1.71E-01	2.24E+02
		1.98E-01	2.22E+02			1.76E-01	2.23E+02
						1.80E-01	2.23E+02
						1.85E-01	2.23E+02
						1.89E-01	2.23E+02
						1.94E-01	2.23E+02
						1.98E-01	2.23E+02
						2.01E-01	2.23E+02
