# Supplementary material for: Seismic collapse assessment of bridge piers constructed with steel fibers reinforced concrete
Source: PLoS One. 2018 Jul 10;13(7):e0200072. doi: 10.1371/journal.pone.0200072 (PMC6039000; doi:10.1371/journal.pone.0200072)
Supplement: S6 File — (TXT) [file pone.0200072.s006.txt]

1.25E-01	1.38E-02	1.66E-01	2.76E-02	1.25E-01	2.07E-02	1.25E-01	2.77E-02	1.25E-01	2.07E-02	1.66E-01	2.76E-02	1.67E-01	3.46E-02	2.08E-01	3.46E-02	2.50E-01	4.84E-02	1.67E-01	5.53E-02	1.67E-01	4.15E-02	3.33E-01	4.84E-02	2.91E-01	4.15E-02	2.91E-01	5.53E-02	1.25E-01	2.77E-02	2.50E-01	4.15E-02	2.50E-01	5.53E-02	3.33E-01	6.22E-02	4.16E-01	6.22E-02	1.25E-01	2.07E-02
2.09E-01	6.23E-02	2.50E-01	6.22E-02	2.50E-01	7.61E-02	3.33E-01	7.61E-02	2.92E-01	6.92E-02	4.16E-01	6.91E-02	2.09E-01	9.69E-02	4.58E-01	1.11E-01	5.00E-01	1.11E-01	4.58E-01	1.24E-01	4.99E-01	7.60E-02	6.24E-01	1.18E-01	3.75E-01	1.18E-01	5.83E-01	1.52E-01	6.66E-01	1.17E-01	7.08E-01	1.45E-01	5.00E-01	1.52E-01	1.04E+00	8.97E-02	9.98E-01	1.52E-01	6.66E-01	9.67E-02
2.51E-01	1.31E-01	5.00E-01	1.45E-01	2.92E-01	1.18E-01	6.24E-01	1.24E-01	3.75E-01	1.11E-01	6.24E-01	1.24E-01	2.93E-01	1.38E-01	7.08E-01	1.38E-01	5.84E-01	1.66E-01	7.50E-01	1.80E-01	1.04E+00	1.10E-01	8.33E-01	1.80E-01	2.93E-01	1.73E-01	8.74E-01	1.87E-01	9.58E-01	2.00E-01	1.12E+00	2.07E-01	6.68E-01	2.42E-01	1.50E+00	1.45E-01	1.37E+00	2.35E-01	9.99E-01	2.07E-01
3.36E-01	2.35E-01	7.50E-01	1.94E-01	3.76E-01	1.52E-01	7.91E-01	1.66E-01	5.42E-01	1.38E-01	8.33E-01	1.87E-01	5.01E-01	1.87E-01	8.74E-01	1.73E-01	8.33E-01	1.94E-01	1.08E+00	2.07E-01	1.37E+00	1.38E-01	1.16E+00	1.73E-01	4.60E-01	2.15E-01	6.67E-01	2.14E-01	1.50E+00	2.35E-01	1.66E+00	2.83E-01	7.51E-01	2.77E-01	1.75E+00	2.00E-01	1.71E+00	2.56E-01	1.17E+00	2.63E-01
4.61E-01	3.05E-01	8.34E-01	2.28E-01	4.60E-01	1.87E-01	1.04E+00	2.00E-01	5.01E-01	1.73E-01	1.08E+00	2.21E-01	7.09E-01	2.08E-01	9.16E-01	2.14E-01	1.25E+00	2.42E-01	1.46E+00	2.28E-01	1.79E+00	1.59E-01	1.62E+00	1.93E-01	7.51E-01	2.42E-01	5.85E-01	2.63E-01	1.71E+00	2.63E-01	2.20E+00	3.18E-01	8.77E-01	3.46E-01	1.95E+00	2.62E-01	2.62E+00	3.18E-01	1.37E+00	3.32E-01
6.29E-01	3.81E-01	9.59E-01	2.84E-01	7.09E-01	2.14E-01	1.12E+00	2.35E-01	5.43E-01	2.08E-01	1.42E+00	2.70E-01	1.04E+00	2.56E-01	7.93E-01	2.56E-01	1.83E+00	2.69E-01	1.75E+00	2.42E-01	2.08E+00	1.93E-01	2.12E+00	2.14E-01	1.21E+00	2.63E-01	5.86E-01	3.11E-01	1.62E+00	3.11E-01	2.58E+00	3.59E-01	1.13E+00	3.80E-01	2.25E+00	3.59E-01	3.16E+00	3.45E-01	1.67E+00	3.73E-01
9.62E-01	4.71E-01	9.59E-01	3.04E-01	9.58E-01	2.49E-01	1.21E+00	2.77E-01	6.26E-01	2.21E-01	1.87E+00	2.97E-01	1.29E+00	2.83E-01	7.10E-01	2.77E-01	2.37E+00	2.83E-01	2.16E+00	2.62E-01	2.41E+00	2.21E-01	2.25E+00	2.62E-01	1.62E+00	2.90E-01	9.18E-01	3.11E-01	1.42E+00	3.87E-01	2.87E+00	4.08E-01	1.87E+00	4.15E-01	2.46E+00	4.29E-01	3.41E+00	3.94E-01	2.21E+00	4.22E-01
1.29E+00	5.12E-01	9.60E-01	3.25E-01	1.17E+00	2.77E-01	1.25E+00	3.18E-01	8.76E-01	2.49E-01	2.33E+00	3.25E-01	1.46E+00	3.11E-01	6.28E-01	3.11E-01	2.58E+00	3.18E-01	2.41E+00	3.04E-01	3.12E+00	2.69E-01	2.45E+00	2.97E-01	2.12E+00	3.25E-01	1.21E+00	3.32E-01	1.58E+00	4.15E-01	3.00E+00	4.49E-01	2.54E+00	4.28E-01	2.75E+00	4.77E-01	3.87E+00	4.77E-01	2.41E+00	4.84E-01
1.46E+00	5.54E-01	1.04E+00	3.53E-01	1.42E+00	3.04E-01	1.25E+00	3.60E-01	1.29E+00	2.70E-01	2.62E+00	3.52E-01	1.54E+00	3.32E-01	6.70E-01	3.46E-01	2.83E+00	3.66E-01	2.45E+00	3.18E-01	3.78E+00	2.90E-01	2.70E+00	3.25E-01	2.74E+00	3.59E-01	1.91E+00	3.39E-01	1.92E+00	4.29E-01	3.37E+00	4.63E-01	3.00E+00	4.63E-01	3.20E+00	5.32E-01	4.49E+00	5.25E-01	2.42E+00	5.39E-01
1.46E+00	5.88E-01	1.09E+00	3.87E-01	1.54E+00	3.46E-01	1.50E+00	4.01E-01	1.62E+00	2.90E-01	2.87E+00	3.73E-01	1.54E+00	3.53E-01	8.78E-01	3.74E-01	3.08E+00	4.01E-01	2.41E+00	3.38E-01	3.99E+00	3.31E-01	3.20E+00	3.31E-01	3.49E+00	3.87E-01	2.50E+00	3.45E-01	2.41E+00	4.42E-01	3.91E+00	4.76E-01	3.37E+00	4.91E-01	3.41E+00	5.94E-01	5.36E+00	5.31E-01
1.38E+00	6.16E-01	1.17E+00	4.29E-01	1.50E+00	3.94E-01	1.75E+00	4.56E-01	2.16E+00	3.11E-01	2.75E+00	4.01E-01	1.54E+00	3.80E-01	1.29E+00	3.74E-01	3.41E+00	4.77E-01	2.41E+00	3.59E-01	4.20E+00	4.00E-01	3.78E+00	3.52E-01	4.41E+00	4.14E-01	3.28E+00	3.59E-01	3.16E+00	4.56E-01	4.41E+00	4.83E-01	4.03E+00	5.11E-01	3.45E+00	6.22E-01	5.90E+00	5.52E-01
1.30E+00	6.57E-01	1.17E+00	4.71E-01	1.50E+00	4.29E-01	2.04E+00	4.77E-01	2.45E+00	3.45E-01	2.62E+00	4.35E-01	1.46E+00	4.22E-01	1.83E+00	3.87E-01	3.66E+00	5.39E-01	2.41E+00	3.94E-01	4.65E+00	4.21E-01	4.16E+00	3.73E-01	4.82E+00	4.21E-01	4.03E+00	3.86E-01	4.03E+00	4.76E-01	5.03E+00	4.83E-01	4.66E+00	5.39E-01	3.58E+00	6.57E-01	6.40E+00	5.66E-01
1.63E+00	6.78E-01	1.21E+00	5.19E-01	1.50E+00	4.63E-01	2.37E+00	5.05E-01	2.70E+00	3.73E-01	2.62E+00	4.56E-01	1.46E+00	4.50E-01	2.50E+00	4.01E-01	3.87E+00	5.94E-01	2.46E+00	4.35E-01	5.40E+00	4.55E-01	4.45E+00	4.14E-01	5.36E+00	4.41E-01	4.78E+00	3.86E-01	5.03E+00	4.90E-01	5.57E+00	4.97E-01	5.15E+00	5.59E-01	3.41E+00	6.84E-01	6.65E+00	6.00E-01
1.96E+00	6.92E-01	1.46E+00	5.33E-01	1.63E+00	4.98E-01	2.50E+00	5.60E-01	2.87E+00	4.08E-01	2.83E+00	4.70E-01	1.58E+00	4.84E-01	3.16E+00	4.14E-01	4.08E+00	6.70E-01	2.46E+00	4.56E-01	6.23E+00	4.62E-01	5.07E+00	4.28E-01	5.98E+00	4.55E-01	6.06E+00	4.00E-01	5.82E+00	4.90E-01	5.90E+00	4.97E-01	6.03E+00	5.66E-01	3.21E+00	7.19E-01	6.94E+00	6.28E-01
2.34E+00	7.06E-01	1.88E+00	5.67E-01	1.71E+00	5.46E-01	2.58E+00	5.88E-01	2.95E+00	4.63E-01	3.12E+00	4.91E-01	1.63E+00	4.84E-01	3.74E+00	4.28E-01	4.37E+00	7.19E-01	2.50E+00	4.70E-01	6.94E+00	4.75E-01	5.32E+00	4.55E-01	6.69E+00	4.62E-01	6.85E+00	3.92E-01	6.48E+00	5.10E-01	6.15E+00	5.66E-01	6.48E+00	5.86E-01	3.25E+00	7.40E-01	7.15E+00	6.55E-01
2.71E+00	7.19E-01	2.13E+00	5.95E-01	1.71E+00	5.81E-01	2.83E+00	6.15E-01	3.08E+00	5.11E-01	3.45E+00	5.11E-01	1.71E+00	5.26E-01	4.12E+00	4.49E-01	4.70E+00	7.74E-01	2.75E+00	4.84E-01	7.98E+00	5.10E-01	5.65E+00	5.11E-01	7.56E+00	4.68E-01	7.52E+00	3.99E-01	6.73E+00	5.24E-01	6.36E+00	6.07E-01	6.98E+00	6.21E-01	3.58E+00	7.40E-01	7.36E+00	6.69E-01
3.04E+00	7.47E-01	2.33E+00	6.16E-01	1.67E+00	6.09E-01	3.25E+00	6.50E-01	3.25E+00	5.39E-01	3.74E+00	5.25E-01	1.71E+00	5.67E-01	4.57E+00	4.69E-01	4.91E+00	8.22E-01	3.12E+00	4.98E-01	8.56E+00	5.51E-01	5.78E+00	5.38E-01	8.22E+00	4.75E-01	8.51E+00	4.06E-01	6.48E+00	5.73E-01	7.02E+00	6.07E-01	7.56E+00	6.55E-01	4.41E+00	7.53E-01	7.89E+00	6.69E-01
3.29E+00	7.61E-01	2.46E+00	6.43E-01	1.96E+00	6.50E-01	3.70E+00	6.64E-01	3.33E+00	5.60E-01	4.03E+00	5.53E-01	1.67E+00	5.95E-01	4.78E+00	4.76E-01	5.08E+00	8.85E-01	3.33E+00	5.18E-01	9.22E+00	5.79E-01	5.94E+00	5.73E-01	8.80E+00	4.89E-01	9.18E+00	4.26E-01	6.48E+00	6.00E-01	7.85E+00	6.21E-01	7.98E+00	6.83E-01	5.20E+00	7.88E-01	8.31E+00	6.76E-01
3.33E+00	7.88E-01	2.63E+00	6.64E-01	2.21E+00	6.99E-01	4.04E+00	6.84E-01	3.41E+00	5.81E-01	4.03E+00	5.66E-01	1.75E+00	6.23E-01	4.61E+00	5.04E-01	5.29E+00	9.33E-01	3.37E+00	5.53E-01	9.80E+00	6.20E-01	6.40E+00	6.21E-01	9.39E+00	4.82E-01	1.01E+01	4.33E-01	6.69E+00	6.35E-01	8.10E+00	6.14E-01	8.39E+00	7.10E-01	6.03E+00	8.01E-01	8.93E+00	7.03E-01
3.33E+00	8.16E-01	2.79E+00	7.05E-01	2.38E+00	7.40E-01	4.66E+00	7.05E-01	3.50E+00	6.29E-01	3.95E+00	6.01E-01	2.04E+00	6.50E-01	4.61E+00	5.25E-01	5.70E+00	9.81E-01	3.33E+00	5.67E-01	1.05E+01	6.68E-01	6.73E+00	6.42E-01	1.03E+01	4.95E-01	1.10E+01	4.26E-01	1.00E+01	7.40E-01	8.85E+00	6.20E-01	8.48E+00	7.52E-01	6.65E+00	8.15E-01	9.39E+00	7.24E-01
3.58E+00	8.57E-01	2.88E+00	7.19E-01	2.25E+00	7.68E-01	5.32E+00	7.25E-01	3.50E+00	6.64E-01	3.87E+00	6.15E-01	2.25E+00	6.85E-01	4.78E+00	5.52E-01	6.20E+00	1.02E+00	3.41E+00	6.08E-01	1.10E+01	7.23E-01	6.77E+00	6.76E-01	1.09E+01	4.95E-01	1.19E+01	4.39E-01			9.60E+00	6.41E-01	8.48E+00	7.87E-01	6.74E+00	8.56E-01	9.76E+00	7.31E-01
3.87E+00	8.92E-01	2.83E+00	7.47E-01	2.25E+00	7.82E-01	6.15E+00	7.46E-01	3.54E+00	7.05E-01	3.83E+00	6.29E-01	2.38E+00	7.26E-01	5.28E+00	5.66E-01	6.78E+00	1.11E+00	3.41E+00	6.57E-01	1.11E+01	7.72E-01	6.90E+00	7.25E-01	1.15E+01	5.02E-01	1.28E+01	4.39E-01			1.04E+01	6.34E-01	8.44E+00	8.14E-01	6.74E+00	8.84E-01	1.67E+01	8.80E-01
3.87E+00	9.40E-01	2.59E+00	7.61E-01	2.38E+00	8.03E-01	6.78E+00	7.59E-01	3.79E+00	7.33E-01	3.79E+00	6.43E-01	2.34E+00	7.61E-01	5.82E+00	5.80E-01	7.03E+00	1.13E+00	3.29E+00	6.71E-01	1.13E+01	8.34E-01	7.15E+00	7.45E-01	1.22E+01	5.08E-01	1.35E+01	4.52E-01			1.13E+01	6.33E-01	8.56E+00	8.56E-01	6.90E+00	9.05E-01
3.79E+00	9.89E-01	2.38E+00	7.75E-01	2.63E+00	8.16E-01	7.27E+00	7.73E-01	4.08E+00	7.40E-01	3.91E+00	6.57E-01	2.34E+00	7.96E-01	6.19E+00	6.00E-01	7.45E+00	1.17E+00	3.08E+00	6.98E-01	1.12E+01	8.76E-01	7.94E+00	7.66E-01	1.27E+01	5.15E-01	1.40E+01	4.52E-01			1.21E+01	6.40E-01	8.69E+00	8.70E-01	7.78E+00	9.67E-01
3.83E+00	1.06E+00	2.30E+00	8.03E-01	2.92E+00	8.16E-01	8.10E+00	8.01E-01	4.70E+00	7.67E-01	4.08E+00	6.91E-01	2.59E+00	8.16E-01	6.73E+00	6.14E-01	7.78E+00	1.20E+00	3.08E+00	7.26E-01	1.12E+01	9.38E-01	8.35E+00	7.87E-01	1.30E+01	5.22E-01	1.46E+01	4.52E-01			1.28E+01	6.40E-01	9.02E+00	9.25E-01	8.11E+00	9.74E-01
3.96E+00	1.13E+00	2.34E+00	8.30E-01	3.37E+00	8.37E-01	8.81E+00	8.14E-01	5.12E+00	7.81E-01	4.53E+00	7.12E-01	2.96E+00	8.30E-01	6.98E+00	6.42E-01	8.11E+00	1.23E+00	3.33E+00	7.47E-01	1.14E+01	9.79E-01	8.73E+00	8.00E-01			1.52E+01	4.45E-01			1.37E+01	6.46E-01	9.19E+00	9.66E-01	8.48E+00	1.02E+00
4.04E+00	1.17E+00	2.75E+00	8.44E-01	3.96E+00	8.50E-01	9.43E+00	8.49E-01	5.41E+00	7.95E-01	5.20E+00	7.18E-01	3.33E+00	8.44E-01	7.11E+00	6.69E-01	8.15E+00	1.28E+00	3.66E+00	7.54E-01	1.19E+01	9.93E-01	9.39E+00	8.21E-01			1.55E+01	4.52E-01			1.45E+01	6.39E-01	9.48E+00	1.01E+00	8.61E+00	1.04E+00
3.75E+00	1.20E+00	3.09E+00	8.72E-01	4.33E+00	8.71E-01	9.77E+00	8.69E-01	5.49E+00	8.22E-01	5.49E+00	7.39E-01	4.00E+00	8.57E-01	7.27E+00	7.32E-01	8.32E+00	1.32E+00	3.95E+00	7.53E-01	1.25E+01	1.01E+00	9.93E+00	8.69E-01							1.49E+01	6.46E-01	9.89E+00	1.01E+00	8.73E+00	1.06E+00
3.59E+00	1.23E+00	3.17E+00	8.99E-01	4.74E+00	8.78E-01	1.01E+01	8.83E-01	5.37E+00	8.43E-01	5.61E+00	7.81E-01	4.33E+00	8.64E-01	7.56E+00	7.38E-01	9.36E+00	1.35E+00	4.83E+00	7.88E-01	1.29E+01	1.05E+00	1.03E+01	9.04E-01							1.51E+01	6.46E-01	1.05E+01	1.02E+00	9.15E+00	1.08E+00
3.67E+00	1.27E+00	2.96E+00	9.20E-01	5.28E+00	8.85E-01	1.03E+01	9.11E-01	5.20E+00	8.64E-01	5.62E+00	8.15E-01	5.08E+00	8.78E-01	8.19E+00	7.45E-01	1.01E+01	1.37E+00	5.49E+00	7.74E-01	1.33E+01	1.08E+00	1.10E+01	9.45E-01							1.51E+01	6.70E-01	1.12E+01	1.05E+00	9.73E+00	1.11E+00
4.05E+00	1.28E+00	2.80E+00	9.55E-01	5.82E+00	8.98E-01	1.05E+01	9.45E-01	5.16E+00	8.85E-01	5.62E+00	8.64E-01	5.49E+00	8.91E-01	8.98E+00	7.52E-01	1.10E+01	1.37E+00	6.07E+00	7.87E-01	1.35E+01	1.10E+00	1.13E+01	9.66E-01							1.51E+01	7.40E-01	1.18E+01	1.05E+00	1.06E+01	1.15E+00
4.63E+00	1.29E+00	2.96E+00	9.89E-01	6.16E+00	9.12E-01	1.06E+01	9.80E-01	5.20E+00	9.05E-01	5.45E+00	8.91E-01	6.07E+00	9.05E-01	9.47E+00	7.58E-01	1.14E+01	1.39E+00	6.57E+00	8.15E-01			1.17E+01	9.93E-01									1.28E+01	1.04E+00	1.13E+01	1.16E+00
5.25E+00	1.31E+00	3.34E+00	1.02E+00	6.65E+00	9.19E-01	1.09E+01	1.00E+00	5.33E+00	9.12E-01	5.20E+00	9.19E-01	6.65E+00	9.26E-01	9.72E+00	7.65E-01	1.19E+01	1.41E+00	6.74E+00	8.43E-01			1.19E+01	1.02E+00									1.33E+01	1.07E+00	1.19E+01	1.20E+00
5.58E+00	1.33E+00	3.59E+00	1.06E+00	7.32E+00	9.39E-01	1.15E+01	1.03E+00	5.62E+00	9.33E-01	5.08E+00	9.47E-01	7.65E+00	9.46E-01	1.03E+01	7.72E-01	1.27E+01	1.42E+00	6.74E+00	8.63E-01			1.21E+01	1.11E+00									1.46E+01	1.08E+00	1.23E+01	1.22E+00
5.96E+00	1.35E+00	3.67E+00	1.11E+00	7.90E+00	9.53E-01	1.21E+01	1.05E+00	5.87E+00	9.40E-01	5.29E+00	9.68E-01	8.23E+00	9.53E-01	1.08E+01	7.72E-01	1.34E+01	1.42E+00	6.70E+00	8.84E-01													1.52E+01	1.09E+00	1.24E+01	1.24E+00
6.45E+00	1.37E+00	3.92E+00	1.13E+00	8.44E+00	9.53E-01	1.21E+01	1.07E+00	6.12E+00	9.54E-01	5.45E+00	9.81E-01	8.94E+00	9.53E-01	1.13E+01	7.79E-01	1.40E+01	1.46E+00	6.82E+00	9.05E-01													1.59E+01	1.10E+00	1.27E+01	1.28E+00
6.79E+00	1.40E+00	4.09E+00	1.16E+00	8.85E+00	9.60E-01	1.21E+01	1.11E+00	6.45E+00	9.74E-01	5.74E+00	1.02E+00	9.89E+00	9.73E-01	1.20E+01	7.92E-01	1.53E+01	1.50E+00	7.28E+00	9.12E-01													1.67E+01	1.12E+00	1.27E+01	1.31E+00
7.20E+00	1.44E+00	4.17E+00	1.19E+00	9.44E+00	9.66E-01			6.53E+00	9.81E-01	5.91E+00	1.04E+00	1.10E+01	9.80E-01	1.26E+01	7.99E-01	1.59E+01	1.52E+00	7.69E+00	9.46E-01													1.73E+01	1.13E+00	1.28E+01	1.33E+00
7.45E+00	1.48E+00	4.09E+00	1.22E+00	9.89E+00	9.73E-01			6.53E+00	1.00E+00	5.70E+00	1.08E+00	1.19E+01	1.00E+00	1.32E+01	8.13E-01	1.60E+01	1.55E+00	8.02E+00	9.67E-01													1.79E+01	1.14E+00	1.30E+01	1.35E+00
7.74E+00	1.51E+00	4.05E+00	1.25E+00	1.04E+01	9.73E-01			6.41E+00	1.02E+00	5.62E+00	1.12E+00	1.26E+01	1.00E+00	1.37E+01	8.26E-01	1.60E+01	1.57E+00	8.15E+00	9.81E-01													1.82E+01	1.17E+00	1.33E+01	1.35E+00
7.99E+00	1.56E+00	4.21E+00	1.27E+00	1.10E+01	9.80E-01			6.32E+00	1.03E+00	5.70E+00	1.13E+00	1.33E+01	1.17E+00	1.42E+01	8.61E-01	1.61E+01	1.59E+00	8.44E+00	1.02E+00															1.35E+01	1.37E+00
8.37E+00	1.59E+00	4.54E+00	1.28E+00	1.14E+01	9.86E-01			6.03E+00	1.05E+00	5.91E+00	1.18E+00	1.39E+01	1.21E+00	1.44E+01	8.81E-01	1.61E+01	1.60E+00	8.61E+00	1.05E+00															1.35E+01	1.38E+00
8.74E+00	1.62E+00	4.84E+00	1.31E+00	1.18E+01	9.86E-01			5.95E+00	1.06E+00	6.12E+00	1.20E+00	1.45E+01	1.43E+00	1.47E+01	9.16E-01			9.31E+00	1.10E+00															1.36E+01	1.39E+00
8.95E+00	1.64E+00	5.04E+00	1.35E+00	1.24E+01	9.86E-01			5.79E+00	1.09E+00	6.41E+00	1.24E+00	1.50E+01	1.53E+00	1.51E+01	9.44E-01			9.77E+00	1.11E+00															1.36E+01	1.43E+00
9.41E+00	1.68E+00	4.88E+00	1.38E+00	1.29E+01	9.93E-01			5.83E+00	1.11E+00	7.32E+00	1.26E+00	1.80E+01	1.62E+00	1.52E+01	9.64E-01			1.05E+01	1.13E+00															1.36E+01	1.46E+00
9.61E+00	1.70E+00	4.67E+00	1.42E+00	1.36E+01	9.99E-01			5.99E+00	1.15E+00	8.20E+00	1.29E+00			1.53E+01	1.03E+00			1.12E+01	1.16E+00															1.37E+01	1.49E+00
9.74E+00	1.75E+00	4.63E+00	1.46E+00	1.42E+01	1.01E+00			6.20E+00	1.17E+00	8.94E+00	1.30E+00			1.57E+01	1.03E+00			1.18E+01	1.20E+00															1.39E+01	1.50E+00
		4.88E+00	1.49E+00	1.46E+01	1.01E+00			6.41E+00	1.19E+00	9.36E+00	1.32E+00			1.65E+01	1.05E+00			1.23E+01	1.24E+00															1.42E+01	1.52E+00
		5.17E+00	1.51E+00	1.50E+01	1.02E+00			6.58E+00	1.21E+00	9.77E+00	1.34E+00			1.72E+01	1.07E+00			1.26E+01	1.30E+00															1.49E+01	1.53E+00
		5.42E+00	1.55E+00	1.53E+01	1.03E+00			6.70E+00	1.24E+00	1.00E+01	1.36E+00			1.76E+01	1.07E+00			1.28E+01	1.33E+00															1.61E+01	1.60E+00
		5.54E+00	1.58E+00					6.83E+00	1.26E+00	1.04E+01	1.40E+00			1.82E+01	1.17E+00			1.31E+01	1.35E+00
		5.42E+00	1.61E+00					6.91E+00	1.29E+00	1.06E+01	1.41E+00							1.32E+01	1.37E+00
		5.13E+00	1.63E+00					7.12E+00	1.31E+00	1.10E+01	1.40E+00							1.34E+01	1.40E+00
		5.01E+00	1.66E+00					7.37E+00	1.33E+00	1.17E+01	1.41E+00							1.36E+01	1.43E+00
		5.05E+00	1.68E+00					7.66E+00	1.35E+00	1.23E+01	1.41E+00							1.36E+01	1.47E+00
		5.42E+00	1.70E+00					7.91E+00	1.38E+00	1.30E+01	1.42E+00							1.40E+01	1.49E+00
		5.71E+00	1.71E+00					8.07E+00	1.39E+00	1.35E+01	1.44E+00							1.45E+01	1.50E+00
		6.00E+00	1.73E+00					8.07E+00	1.41E+00	1.42E+01	1.44E+00							1.48E+01	1.53E+00
		6.25E+00	1.75E+00					8.07E+00	1.44E+00	1.47E+01	1.44E+00							1.51E+01	1.53E+00
		6.25E+00	1.77E+00					8.03E+00	1.47E+00	1.48E+01	1.46E+00							1.53E+01	1.53E+00
		6.13E+00	1.80E+00					8.03E+00	1.49E+00
		6.21E+00	1.83E+00					8.03E+00	1.50E+00
		6.42E+00	1.83E+00					8.07E+00	1.51E+00
		6.92E+00	1.85E+00					8.12E+00	1.53E+00
		7.25E+00	1.86E+00					8.12E+00	1.57E+00
		7.62E+00	1.87E+00					8.12E+00	1.61E+00
		7.87E+00	1.88E+00					8.16E+00	1.65E+00
		7.96E+00	1.90E+00					8.20E+00	1.67E+00
		7.79E+00	1.92E+00					8.37E+00	1.69E+00
		7.54E+00	1.95E+00					8.49E+00	1.72E+00
		7.42E+00	1.97E+00					8.62E+00	1.74E+00
		7.54E+00	2.00E+00					8.74E+00	1.74E+00
		7.79E+00	2.02E+00					9.12E+00	1.78E+00
		8.13E+00	2.05E+00					9.19E+00	1.82E+00
		8.42E+00	2.09E+00
		8.67E+00	2.12E+00
		8.87E+00	2.16E+00
		9.21E+00	2.19E+00
		9.70E+00	2.21E+00
		1.01E+01	2.23E+00
		1.05E+01	2.23E+00
		1.08E+01	2.25E+00
