# Supplementary material for: Seismic collapse assessment of bridge piers constructed with steel fibers reinforced concrete
Source: PLoS One. 2018 Jul 10;13(7):e0200072. doi: 10.1371/journal.pone.0200072 (PMC6039000; doi:10.1371/journal.pone.0200072)
Supplement: S7 File — (TXT) [file pone.0200072.s007.txt]

0.5	-80.72181	27.33912	67.39371	-24.59662	-16.245	31.24336
1	-43.07853	11.53505	39.97531	-12.78479	-7.51517	17.56402
1.5	-18.39263	5.26412	19.35683	-6.97934	-7.76751	9.45346
2	-6.38926	2.28964	7.95914	-3.62185	-5.13422	4.6962
