# Supplementary material for: Seismic collapse assessment of bridge piers constructed with steel fibers reinforced concrete
Source: PLoS One. 2018 Jul 10;13(7):e0200072. doi: 10.1371/journal.pone.0200072 (PMC6039000; doi:10.1371/journal.pone.0200072)
Supplement: S8 File — (TXT) [file pone.0200072.s008.txt]

P-1-34	1.1
P-1-21	0.76
P-2-335	0.97
P-2-235	1.06
P-3-2.5	0.66
P-3-1.5	1.09
P-4-20	1.19
P-4-10	1.11
P-5-1.5	1.04
P-5-0.5	0.99
P-6-2	0.81
P-6-0.5	0.95
